# Supplementary material for: Digital case-based learning system in school
Source: PLoS One. 2017 Nov 6;12(11):e0187641. doi: 10.1371/journal.pone.0187641 (PMC5673172; doi:10.1371/journal.pone.0187641)
Supplement: S2 File — (XLS) [file pone.0187641.s002.xls]

## Sheet: question parameters
questionId	KnowledgePointId	difficulty	distinction	Zhao	Qian	Sun	course	usages	t
1	111	2	5	2	2	0	1	0.8	1
2	98	1	2	2	2	0	1	0.8	1
3	79	5	4	2	1	0	1	0.64	2
4	55	2	2	2	2	0	1	0.8	1
5	49	1	1	0	1	0	1	0.51	3
6	87	5	1	2	2	0	1	0.8	1
7	82	4	5	2	1	0	1	0.64	2
8	52	3	4	2	2	0	1	0.8	1
9	30	1	5	1	2	0	1	0.64	2
10	79	1	2	0	0	0	1	0.51	3
11	72	4	4	0	2	0	1	0.64	2
12	70	3	1	2	0	0	1	0.64	2
13	112	5	2	2	1	0	1	0.64	2
14	61	3	4	2	1	0	1	0.64	2
15	79	2	4	2	0	0	1	0.64	2
16	57	5	4	2	0	0	1	0.64	2
17	39	5	4	2	0	0	1	0.64	2
18	69	1	5	2	1	0	1	0.64	2
19	118	5	2	2	2	0	1	0.8	1
20	72	3	5	1	0	1	1	0.51	3
21	97	2	3	0	0	0	1	0.51	3
22	87	1	2	0	2	0	1	0.64	2
23	29	5	2	2	0	0	1	0.64	2
24	63	3	5	2	2	0	1	0.8	1
25	118	1	1	0	2	0	1	0.64	2
26	75	4	1	2	2	0	1	0.8	1
27	86	2	3	0	0	0	1	0.51	3
28	52	2	3	0	2	0	1	0.64	2
29	45	3	5	2	2	0	1	0.8	1
30	54	4	4	0	0	0	1	0.51	3
31	70	5	2	2	2	0	1	0.8	1
32	47	5	1	0	2	0	1	0.64	2
33	40	5	5	2	2	0	1	0.8	1
34	59	4	4	2	2	0	1	0.8	1
35	29	2	4	0	0	0	1	0.51	3
36	83	1	2	2	2	0	1	0.8	1
37	115	2	3	2	2	0	1	0.8	1
38	53	4	4	2	0	0	1	0.64	2
39	50	5	2	2	2	0	1	0.8	1
40	95	2	4	1	0	1	1	0.51	3
41	113	3	1	2	2	0	1	0.8	1
42	119	4	3	2	2	0	1	0.8	1
43	92	3	3	2	2	0	1	0.8	1
44	33	5	4	2	2	0	1	0.8	1
45	109	3	4	2	0	0	1	0.64	2
46	48	4	2	2	2	0	1	0.8	1
47	104	5	5	2	2	0	1	0.8	1
48	73	2	4	2	2	0	1	0.8	1
49	87	2	4	0	0	0	1	0.51	3
50	43	1	3	0	0	0	1	0.51	3
51	101	1	3	0	2	0	1	0.64	2
52	81	5	4	2	0	0	1	0.64	2
53	56	4	2	0	1	0	1	0.51	3
54	52	1	2	2	0	0	1	0.64	2
55	98	2	2	2	1	0	1	0.64	2
56	73	2	3	0	2	0	1	0.64	2
57	73	3	3	2	2	0	1	0.8	1
58	104	2	5	1	0	0	1	0.51	3
59	47	3	3	1	2	0	1	0.64	2
60	48	3	4	1	0	1	1	0.51	3
61	52	1	5	0	2	0	1	0.64	2
62	60	5	4	2	2	0	1	0.8	1
63	55	1	2	0	2	0	1	0.64	2
64	38	1	4	2	2	0	1	0.8	1
65	58	4	5	2	2	0	1	0.8	1
66	34	1	3	0	0	0	1	0.51	3
67	74	2	1	2	2	0	1	0.8	1
68	84	2	1	2	0	0	1	0.64	2
69	117	4	1	2	0	0	1	0.64	2
70	62	1	1	0	0	0	1	0.51	3
71	48	4	1	2	0	0	1	0.64	2
72	79	4	5	2	2	0	1	0.8	1
73	36	4	3	1	2	0	1	0.64	2
74	31	4	1	0	2	0	1	0.64	2
75	28	2	3	2	0	0	1	0.64	2
76	97	5	4	0	2	0	1	0.64	2
77	89	2	3	2	2	0	1	0.8	1
78	83	2	1	1	2	0	1	0.64	2
79	49	2	4	2	2	0	1	0.8	1
80	115	5	3	1	0	1	1	0.51	3
81	106	3	1	0	0	0	1	0.51	3
82	70	4	3	1	2	0	1	0.64	2
83	29	1	1	0	0	0	1	0.51	3
84	47	2	4	2	2	0	1	0.8	1
85	87	4	3	2	2	0	1	0.8	1
86	61	4	3	0	2	0	1	0.64	2
87	35	2	1	0	2	0	1	0.64	2
88	107	5	3	2	2	0	1	0.8	1
89	69	1	3	2	0	0	1	0.64	2
90	87	1	2	0	0	0	1	0.51	3
91	110	1	5	2	2	0	1	0.8	1
92	50	1	3	0	2	0	1	0.64	2
93	103	5	2	2	2	0	1	0.8	1
94	29	2	2	2	0	0	1	0.64	2
95	51	2	4	0	2	0	1	0.64	2
96	59	2	3	2	2	0	1	0.8	1
97	80	3	1	2	2	0	1	0.8	1
98	73	1	2	2	1	0	1	0.64	2
99	59	4	4	1	0	0	1	0.51	3
100	101	3	4	1	0	1	1	0.51	3
101	53	1	1	2	2	0	1	0.8	1
102	72	5	1	2	1	0	1	0.64	2
103	107	4	3	0	2	0	1	0.64	2
104	31	3	5	0	2	0	1	0.64	2
105	52	5	3	2	0	0	1	0.64	2
106	75	5	3	2	2	0	1	0.8	1
107	81	5	2	2	1	0	1	0.64	2
108	103	3	3	2	0	0	1	0.64	2
109	31	2	4	0	0	0	1	0.51	3
110	117	2	4	0	0	0	1	0.51	3
111	113	5	2	2	2	0	1	0.8	1
112	79	3	4	2	0	0	1	0.64	2
113	90	2	5	2	0	0	1	0.64	2
114	28	3	4	0	0	0	1	0.51	3
115	92	4	1	2	2	0	1	0.8	1
116	61	3	4	2	2	0	1	0.8	1
117	60	3	3	0	0	0	1	0.51	3
118	99	2	4	2	1	0	1	0.64	2
119	84	2	3	2	2	0	1	0.8	1
120	111	1	2	1	0	1	1	0.51	3
121	55	3	2	2	2	0	1	0.8	1
122	117	2	4	0	0	0	1	0.51	3
123	86	3	5	1	2	0	1	0.64	2
124	45	1	5	2	2	0	1	0.8	1
125	80	1	5	0	0	0	1	0.51	3
126	45	2	5	2	1	0	1	0.64	2
127	90	4	1	2	2	0	1	0.8	1
128	99	5	2	2	2	0	1	0.8	1
129	116	2	5	2	2	0	1	0.8	1
130	50	5	3	0	0	0	1	0.51	3
131	96	4	1	2	0	0	1	0.64	2
132	112	4	3	2	2	0	1	0.8	1
133	87	1	3	0	1	0	1	0.51	3
134	105	2	5	2	2	0	1	0.8	1
135	50	3	1	1	0	0	1	0.51	3
136	113	4	1	2	2	0	1	0.8	1
137	76	3	2	2	0	0	1	0.64	2
138	46	1	2	0	1	0	1	0.51	3
139	75	2	4	2	2	0	1	0.8	1
140	113	2	1	1	0	1	1	0.51	3
141	58	5	5	0	0	0	1	0.51	3
142	114	2	5	2	2	0	1	0.8	1
143	119	1	2	1	2	0	1	0.64	2
144	107	2	3	0	2	0	1	0.64	2
145	110	1	1	0	2	0	1	0.64	2
146	97	3	3	2	0	0	1	0.64	2
147	54	2	4	2	2	0	1	0.8	1
148	102	3	1	2	2	0	1	0.8	1
149	114	4	5	2	0	0	1	0.64	2
150	80	2	3	0	0	0	1	0.51	3
151	112	5	1	2	2	0	1	0.8	1
152	95	2	2	2	2	0	1	0.8	1
153	101	1	2	2	0	0	1	0.64	2
154	67	3	3	0	2	0	1	0.64	2
155	91	5	2	2	2	0	1	0.8	1
156	92	5	1	1	2	0	1	0.64	2
157	36	2	4	2	2	0	1	0.8	1
158	107	3	4	2	2	0	1	0.8	1
159	93	5	4	2	0	0	1	0.64	2
160	31	3	3	1	0	1	1	0.51	3
161	74	4	5	2	1	0	1	0.64	2
162	47	5	1	0	0	0	1	0.51	3
163	52	1	4	2	2	0	1	0.8	1
164	111	5	2	2	0	0	1	0.64	2
165	32	2	5	0	0	0	1	0.51	3
166	53	1	5	1	2	0	1	0.64	2
167	35	1	4	2	2	0	1	0.8	1
168	88	2	3	2	2	0	1	0.8	1
169	74	4	5	2	2	0	1	0.8	1
170	115	1	3	0	0	0	1	0.51	3
171	105	2	2	2	0	0	1	0.64	2
172	99	5	2	0	2	0	1	0.64	2
173	43	5	1	2	2	0	1	0.8	1
174	119	3	2	0	2	0	1	0.64	2
175	82	4	1	2	0	0	1	0.64	2
176	32	1	3	1	2	0	1	0.64	2
177	76	1	3	2	2	0	1	0.8	1
178	80	1	5	0	2	0	1	0.64	2
179	120	1	5	2	1	0	1	0.64	2
180	90	2	5	1	0	1	1	0.51	3
181	108	5	3	2	2	0	1	0.8	1
182	94	3	4	0	0	0	1	0.51	3
183	120	1	5	2	2	0	1	0.8	1
184	34	5	3	2	0	0	1	0.64	2
185	102	4	4	2	1	0	1	0.64	2
186	105	2	5	2	2	0	1	0.8	1
187	36	1	1	1	2	0	1	0.64	2
188	76	2	5	2	2	0	1	0.8	1
189	45	5	5	0	0	0	1	0.51	3
190	75	3	1	0	0	0	1	0.51	3
191	36	2	3	2	2	0	1	0.8	1
192	55	5	5	0	2	0	1	0.64	2
193	49	1	4	2	2	0	1	0.8	1
194	104	2	4	2	0	0	1	0.64	2
195	101	1	5	2	0	0	1	0.64	2
196	32	3	4	2	2	0	1	0.8	1
197	82	3	5	2	0	0	1	0.64	2
198	78	4	1	0	0	0	1	0.51	3
199	82	5	3	2	2	0	1	0.8	1
200	28	4	1	1	0	1	1	0.51	3
201	104	3	3	1	2	0	1	0.64	2
202	90	3	2	0	2	0	1	0.64	2
203	79	4	5	0	2	0	1	0.64	2
204	34	5	5	2	2	0	1	0.8	1
205	90	5	5	2	2	0	1	0.8	1
206	78	3	1	2	2	0	1	0.8	1
207	52	2	5	0	2	0	1	0.64	2
208	69	2	3	2	2	0	1	0.8	1
209	90	3	3	0	2	0	1	0.64	2
210	54	4	2	0	0	0	1	0.51	3
211	34	3	3	2	2	0	1	0.8	1
212	52	3	4	0	2	0	1	0.64	2
213	32	5	1	2	1	0	1	0.64	2
214	103	5	5	0	0	0	1	0.51	3
215	106	1	3	2	1	0	1	0.64	2
216	69	3	5	0	0	0	1	0.51	3
217	64	1	5	2	2	0	1	0.8	1
218	107	4	1	2	2	0	1	0.8	1
219	73	4	3	0	0	0	1	0.51	3
220	40	3	4	1	0	1	1	0.51	3
221	83	1	5	2	2	0	1	0.8	1
222	104	1	3	0	2	0	1	0.64	2
223	29	3	1	0	2	0	1	0.64	2
224	39	2	2	0	2	0	1	0.64	2
225	80	3	5	2	0	0	1	0.64	2
226	80	1	2	0	0	0	1	0.51	3
227	73	2	3	2	2	0	1	0.8	1
228	64	5	4	0	2	0	1	0.64	2
229	63	1	2	2	2	0	1	0.8	1
230	92	4	1	0	0	0	1	0.51	3
231	93	5	2	2	0	0	1	0.64	2
232	110	2	5	2	2	0	1	0.8	1
233	103	3	2	2	2	0	1	0.8	1
234	105	1	2	2	2	0	1	0.8	1
235	38	2	4	0	2	0	1	0.64	2
236	100	2	3	2	2	0	1	0.8	1
237	94	3	5	0	2	0	1	0.64	2
238	49	4	1	2	2	0	1	0.8	1
239	64	5	4	0	1	0	1	0.51	3
240	120	4	5	1	0	1	1	0.51	3
241	72	3	2	2	0	0	1	0.64	2
242	104	5	5	0	2	0	1	0.64	2
243	91	5	3	2	0	0	1	0.64	2
244	120	2	2	0	0	0	1	0.51	3
245	73	3	5	2	0	0	1	0.64	2
246	54	4	2	0	2	0	1	0.64	2
247	52	1	3	0	2	0	1	0.64	2
248	85	1	4	2	0	0	1	0.64	2
249	36	5	4	0	2	0	1	0.64	2
250	35	2	1	0	0	0	1	0.51	3
251	29	2	2	2	2	0	1	0.8	1
252	78	4	4	0	2	0	1	0.64	2
253	119	1	3	0	0	0	1	0.51	3
254	73	1	3	0	2	0	1	0.64	2
255	54	4	5	2	0	0	1	0.64	2
256	106	4	4	2	2	0	1	0.8	1
257	112	1	4	2	2	0	1	0.8	1
258	109	1	4	0	2	0	1	0.64	2
259	42	5	4	0	0	0	1	0.51	3
260	57	5	5	1	0	1	1	0.51	3
261	120	3	5	0	2	0	1	0.64	2
262	104	1	4	2	2	0	1	0.8	1
263	87	3	3	2	2	0	1	0.8	1
264	55	1	4	2	0	0	1	0.64	2
265	60	4	4	2	1	0	1	0.64	2
266	120	3	2	2	2	0	1	0.8	1
267	28	3	3	0	2	0	1	0.64	2
268	69	2	2	2	2	0	1	0.8	1
269	82	2	2	2	0	0	1	0.64	2
270	67	2	5	0	0	0	1	0.51	3
271	34	3	2	2	2	0	1	0.8	1
272	48	1	2	2	2	0	1	0.8	1
273	62	2	2	2	2	0	1	0.8	1
274	83	2	5	1	2	0	1	0.64	2
275	93	1	3	2	2	0	1	0.8	1
276	93	1	3	1	0	0	1	0.51	3
277	36	1	4	2	2	0	1	0.8	1
278	92	1	5	2	2	0	1	0.8	1
279	31	1	4	2	2	0	1	0.8	1
280	47	5	1	1	0	1	1	0.51	3
281	75	5	4	2	1	0	1	0.64	2
282	55	3	1	0	2	0	1	0.64	2
283	95	3	2	2	2	0	1	0.8	1
284	59	2	3	2	0	0	1	0.64	2
285	43	1	3	2	0	0	1	0.64	2
286	74	2	2	2	2	0	1	0.8	1
287	100	1	1	2	2	0	1	0.8	1
288	118	3	2	2	0	0	1	0.64	2
289	80	4	5	2	2	0	1	0.8	1
290	39	2	2	0	0	0	1	0.51	3
291	107	2	5	2	1	0	1	0.64	2
292	73	4	2	0	2	0	1	0.64	2
293	102	3	3	0	0	0	1	0.51	3
294	33	3	1	1	2	0	1	0.64	2
295	82	1	5	2	0	0	1	0.64	2
296	98	4	1	2	2	0	1	0.8	1
297	45	5	2	2	0	0	1	0.64	2
298	93	4	2	2	2	0	1	0.8	1
299	88	1	3	0	2	0	1	0.64	2
300	34	2	3	1	0	1	1	0.51	3
301	97	5	2	1	2	0	1	0.64	2
302	28	5	4	0	2	0	1	0.64	2
303	38	2	4	2	2	0	1	0.8	1
304	58	3	5	2	1	0	1	0.64	2
305	78	1	3	2	2	0	1	0.8	1
306	57	5	1	0	2	0	1	0.64	2
307	28	1	4	2	2	0	1	0.8	1
308	42	3	2	2	2	0	1	0.8	1
309	117	4	1	2	2	0	1	0.8	1
310	56	3	4	0	0	0	1	0.51	3
311	51	5	3	2	1	0	1	0.64	2
312	94	1	1	2	2	0	1	0.8	1
313	34	3	2	2	2	0	1	0.8	1
314	110	4	5	2	2	0	1	0.8	1
315	115	3	1	2	0	0	1	0.64	2
316	38	4	1	2	0	0	1	0.64	2
317	83	1	5	2	2	0	1	0.8	1
318	67	4	5	0	2	0	1	0.64	2
319	33	5	2	0	2	0	1	0.64	2
320	117	1	4	1	0	1	1	0.51	3
321	106	1	1	2	2	0	1	0.8	1
322	31	5	4	2	1	0	1	0.64	2
323	86	5	2	0	2	0	1	0.64	2
324	120	1	4	2	0	0	1	0.64	2
325	109	4	3	2	2	0	1	0.8	1
326	106	1	5	0	2	0	1	0.64	2
327	90	3	1	2	2	0	1	0.8	1
328	96	5	2	2	2	0	1	0.8	1
329	50	5	5	2	2	0	1	0.8	1
330	90	4	5	0	0	0	1	0.51	3
331	77	3	5	2	2	0	1	0.8	1
332	119	5	2	2	2	0	1	0.8	1
333	121	1	1	2	2	0	1	0.8	1
334	70	3	4	2	2	0	1	0.8	1
335	59	5	1	2	2	0	1	0.8	1
336	76	3	3	2	2	0	1	0.8	1
337	98	4	1	2	2	0	1	0.8	1
338	105	4	1	2	0	0	1	0.64	2
339	113	5	4	2	2	0	1	0.8	1
340	109	1	4	1	0	1	1	0.51	3
341	89	5	2	0	0	0	1	0.51	3
342	121	5	2	2	2	0	1	0.8	1
343	113	4	1	0	0	0	1	0.51	3
344	82	3	3	0	2	0	1	0.64	2
345	40	5	2	2	0	0	1	0.64	2
346	92	4	1	2	0	0	1	0.64	2
347	41	1	2	2	2	0	1	0.8	1
348	119	2	2	2	1	0	1	0.64	2
349	120	1	5	1	0	0	1	0.51	3
350	46	1	2	0	0	0	1	0.51	3
351	61	4	1	2	0	0	1	0.64	2
352	45	4	5	0	2	0	1	0.64	2
353	68	2	1	2	2	0	1	0.8	1
354	44	1	3	0	2	0	1	0.64	2
355	93	2	2	2	0	0	1	0.64	2
356	95	3	1	2	2	0	1	0.8	1
357	28	5	4	2	1	0	1	0.64	2
358	50	1	5	2	2	0	1	0.8	1
359	48	5	3	2	2	0	1	0.8	1
360	80	3	4	1	0	1	1	0.51	3
361	63	3	1	2	2	0	1	0.8	1
362	39	2	5	0	0	0	1	0.51	3
363	83	3	5	2	2	0	1	0.8	1
364	121	1	4	2	2	0	1	0.8	1
365	102	5	3	2	2	0	1	0.8	1
366	35	5	3	0	2	0	1	0.64	2
367	41	2	3	2	2	0	1	0.8	1
368	90	4	2	0	1	0	1	0.51	3
369	52	4	4	1	2	0	1	0.64	2
370	60	5	2	0	0	0	1	0.51	3
371	106	3	3	0	2	0	1	0.64	2
372	31	3	4	2	2	0	1	0.8	1
373	119	3	2	2	2	0	1	0.8	1
374	58	5	1	2	1	0	1	0.64	2
375	100	3	1	2	0	0	1	0.64	2
376	98	2	1	2	2	0	1	0.8	1
377	55	2	3	2	0	0	1	0.64	2
378	119	4	3	2	0	0	1	0.64	2
379	115	5	4	2	2	0	1	0.8	1
380	65	4	2	1	0	1	1	0.51	3
381	65	2	3	2	0	0	1	0.64	2
382	114	5	5	1	0	0	1	0.51	3
383	92	5	5	2	2	0	1	0.8	1
384	48	5	5	2	2	0	1	0.8	1
385	121	1	3	1	0	0	1	0.51	3
386	101	2	2	2	1	0	1	0.64	2
387	93	5	3	2	1	0	1	0.64	2
388	31	2	3	2	1	0	1	0.64	2
389	118	4	3	2	2	0	1	0.8	1
390	109	2	3	0	0	0	1	0.51	3
391	48	3	4	2	0	0	1	0.64	2
392	66	2	3	2	0	0	1	0.64	2
393	55	4	5	0	2	0	1	0.64	2
394	67	5	3	2	2	0	1	0.8	1
395	112	3	4	2	2	0	1	0.8	1
396	121	1	5	0	2	0	1	0.64	2
397	104	1	4	0	2	0	1	0.64	2
398	85	4	2	2	2	0	1	0.8	1
399	54	5	5	2	0	0	1	0.64	2
400	41	5	3	1	0	1	1	0.51	3
401	40	4	4	1	2	0	1	0.64	2
402	115	1	4	2	2	0	1	0.8	1
403	54	5	2	0	2	0	1	0.64	2
404	113	4	2	0	2	0	1	0.64	2
405	100	5	1	2	0	0	1	0.64	2
406	110	5	1	2	2	0	1	0.8	1
407	72	1	3	2	2	0	1	0.8	1
408	47	4	1	1	0	0	1	0.51	3
409	113	4	5	2	2	0	1	0.8	1
410	92	5	4	0	0	0	1	0.51	3
411	53	2	2	0	1	0	1	0.51	3
412	55	5	1	2	2	0	1	0.8	1
413	63	3	5	2	2	0	1	0.8	1
414	37	1	3	2	2	0	1	0.8	1
415	55	4	4	2	2	0	1	0.8	1
416	52	4	5	2	2	0	1	0.8	1
417	37	4	4	0	2	0	1	0.64	2
418	107	1	5	2	0	0	1	0.64	2
419	56	2	5	2	2	0	1	0.8	1
420	90	3	2	1	0	1	1	0.51	3
421	119	3	3	2	2	0	1	0.8	1
422	94	4	2	1	2	0	1	0.64	2
423	35	1	5	2	0	0	1	0.64	2
424	85	3	4	0	2	0	1	0.64	2
425	96	5	4	0	0	0	1	0.51	3
426	118	3	2	2	2	0	1	0.8	1
427	71	4	2	0	2	0	1	0.64	2
428	81	2	4	2	0	0	1	0.64	2
429	106	2	2	0	2	0	1	0.64	2
430	115	3	4	0	0	0	1	0.51	3
431	113	4	3	2	2	0	1	0.8	1
432	115	5	3	0	0	0	1	0.51	3
433	92	1	5	2	2	0	1	0.8	1
434	37	2	5	0	2	0	1	0.64	2
435	30	3	2	0	0	0	1	0.51	3
436	46	4	4	0	2	0	1	0.64	2
437	41	4	4	2	2	0	1	0.8	1
438	110	5	5	0	0	0	1	0.51	3
439	113	2	2	2	2	0	1	0.8	1
440	30	2	2	1	0	1	1	0.51	3
441	117	3	4	2	1	0	1	0.64	2
442	115	3	5	0	0	0	1	0.51	3
443	31	3	2	2	0	0	1	0.64	2
444	64	2	2	0	2	0	1	0.64	2
445	68	5	5	0	0	0	1	0.51	3
446	29	3	3	2	2	0	1	0.8	1
447	58	4	2	2	2	0	1	0.8	1
448	116	4	4	2	2	0	1	0.8	1
449	53	1	4	0	2	0	1	0.64	2
450	69	5	3	0	0	0	1	0.51	3
451	29	3	4	0	2	0	1	0.64	2
452	104	3	5	0	0	0	1	0.51	3
453	83	4	4	2	2	0	1	0.8	1
454	65	2	4	0	2	0	1	0.64	2
455	79	4	5	2	0	0	1	0.64	2
456	48	5	2	2	2	0	1	0.8	1
457	112	4	3	2	2	0	1	0.8	1
458	53	4	1	2	2	0	1	0.8	1
459	70	3	3	0	0	0	1	0.51	3
460	116	3	1	1	0	1	1	0.51	3
461	101	4	2	2	0	0	1	0.64	2
462	39	4	4	0	2	0	1	0.64	2
463	112	3	2	2	0	0	1	0.64	2
464	29	2	2	1	0	0	1	0.51	3
465	54	4	4	1	0	0	1	0.51	3
466	107	5	1	2	0	0	1	0.64	2
467	83	3	4	2	0	0	1	0.64	2
468	118	1	1	2	0	0	1	0.64	2
469	106	1	5	2	2	0	1	0.8	1
470	28	1	2	0	0	0	1	0.51	3
471	102	1	4	2	1	0	1	0.64	2
472	69	4	5	0	1	0	1	0.51	3
473	32	3	3	2	0	0	1	0.64	2
474	100	4	4	2	1	0	1	0.64	2
475	99	4	4	0	2	0	1	0.64	2
476	98	5	4	0	1	0	1	0.51	3
477	99	2	4	2	2	0	1	0.8	1
478	67	3	2	2	2	0	1	0.8	1
479	97	5	2	2	2	0	1	0.8	1
480	50	3	5	1	0	1	1	0.51	3
481	68	3	5	1	2	0	1	0.64	2
482	53	5	1	0	2	0	1	0.64	2
483	54	2	2	2	2	0	1	0.8	1
484	83	2	2	2	2	0	1	0.8	1
485	89	4	2	2	2	0	1	0.8	1
486	96	2	5	2	0	0	1	0.64	2
487	28	3	4	2	2	0	1	0.8	1
488	102	3	3	0	1	0	1	0.51	3
489	41	4	1	0	2	0	1	0.64	2
490	69	3	2	0	0	0	1	0.51	3
491	77	4	4	2	2	0	1	0.8	1
492	49	5	2	2	2	0	1	0.8	1
493	39	5	4	2	0	0	1	0.64	2
494	103	4	2	0	2	0	1	0.64	2
495	57	1	4	1	0	0	1	0.51	3
496	120	3	2	0	0	0	1	0.51	3
497	53	5	5	2	2	0	1	0.8	1
498	102	4	2	0	2	0	1	0.64	2
499	113	1	3	0	2	0	1	0.64	2
500	78	4	2	1	0	1	1	0.51	3
501	110	2	1	2	1	0	1	0.64	2
502	78	1	5	2	1	0	1	0.64	2
503	79	2	4	2	1	0	1	0.64	2
504	61	2	4	2	1	0	1	0.64	2
505	99	2	4	1	1	0	1	0.51	3
506	49	4	3	2	1	0	1	0.64	2
507	89	3	4	0	1	0	1	0.51	3
508	89	2	5	2	1	0	1	0.64	2
509	49	1	3	2	1	0	1	0.64	2
510	64	4	5	0	0	0	1	0.51	3
511	70	3	3	0	1	0	1	0.51	3
512	103	4	2	2	1	0	1	0.64	2
513	71	3	2	2	0	0	1	0.64	2
514	73	5	5	0	1	0	1	0.51	3
515	99	1	2	2	1	0	1	0.64	2
516	88	2	5	2	1	0	1	0.64	2
517	86	5	5	2	1	0	1	0.64	2
518	55	2	2	2	1	0	1	0.64	2
519	117	1	4	2	1	0	1	0.64	2
520	74	4	1	1	0	1	1	0.51	3
521	113	2	4	2	1	0	1	0.64	2
522	95	1	4	2	1	0	1	0.64	2
523	75	5	4	2	1	0	1	0.64	2
524	112	5	1	0	1	0	1	0.51	3
525	66	4	3	2	0	0	1	0.64	2
526	84	3	3	1	1	0	1	0.51	3
527	56	5	3	2	1	0	1	0.64	2
528	109	3	5	2	1	0	1	0.64	2
529	57	3	4	2	1	0	1	0.64	2
530	87	3	4	0	0	0	1	0.51	3
531	55	1	3	2	1	0	1	0.64	2
532	108	2	5	2	1	0	1	0.64	2
533	73	4	1	0	1	0	1	0.51	3
534	91	3	3	2	1	0	1	0.64	2
535	63	5	3	1	1	0	1	0.51	3
536	119	1	1	2	1	0	1	0.64	2
537	46	3	1	2	1	0	1	0.64	2
538	73	3	5	2	1	0	1	0.64	2
539	108	1	2	2	1	0	1	0.64	2
540	90	2	4	1	0	1	1	0.51	3
541	79	4	2	0	1	0	1	0.51	3
542	78	1	3	2	1	0	1	0.64	2
543	103	4	5	2	1	0	1	0.64	2
544	61	2	4	0	1	0	1	0.51	3
545	39	5	3	2	1	0	1	0.64	2
546	98	3	4	2	1	0	1	0.64	2
547	118	5	1	2	1	0	1	0.64	2
548	33	1	1	0	1	0	1	0.51	3
549	31	4	1	2	1	0	1	0.64	2
550	78	4	2	0	0	0	1	0.51	3
551	90	4	4	2	1	0	1	0.64	2
552	56	4	4	1	1	0	1	0.51	3
553	115	5	2	2	1	0	1	0.64	2
554	63	1	4	2	1	0	1	0.64	2
555	49	4	2	2	0	0	1	0.64	2
556	70	3	2	0	1	0	1	0.51	3
557	42	3	1	2	1	0	1	0.64	2
558	118	2	1	0	1	0	1	0.51	3
559	33	3	2	0	1	0	1	0.51	3
560	56	4	5	1	0	1	1	0.51	3
561	101	5	5	2	1	0	1	0.64	2
562	108	5	4	2	1	0	1	0.64	2
563	87	1	4	2	1	0	1	0.64	2
564	116	4	4	2	1	0	1	0.64	2
565	52	5	4	2	1	0	1	0.64	2
566	42	1	2	2	1	0	1	0.64	2
567	91	4	3	0	0	0	1	0.51	3
568	99	5	5	2	1	0	1	0.64	2
569	104	1	4	2	1	0	1	0.64	2
570	71	5	5	0	0	0	1	0.51	3
571	117	5	1	0	1	0	1	0.51	3
572	118	2	1	2	1	0	1	0.64	2
573	100	5	5	2	1	0	1	0.64	2
574	68	1	4	2	1	0	1	0.64	2
575	46	4	3	2	1	0	1	0.64	2
576	75	3	1	2	1	0	1	0.64	2
577	39	4	3	0	1	0	1	0.51	3
578	83	5	4	2	1	0	1	0.64	2
579	31	2	5	2	1	0	1	0.64	2
580	76	2	1	1	0	1	1	0.51	3
581	62	5	1	2	1	0	1	0.64	2
582	116	3	5	1	1	0	1	0.51	3
583	53	3	4	0	1	0	1	0.51	3
584	92	4	1	0	1	0	1	0.51	3
585	85	1	5	0	0	0	1	0.51	3
586	112	1	5	2	1	0	1	0.64	2
587	95	1	3	2	1	0	1	0.64	2
588	63	3	4	0	1	0	1	0.51	3
589	111	1	4	2	1	0	1	0.64	2
590	46	4	4	0	0	0	1	0.51	3
591	43	3	2	2	1	0	1	0.64	2
592	108	2	3	2	1	0	1	0.64	2
593	83	3	2	2	1	0	1	0.64	2
594	87	2	2	2	0	0	1	0.64	2
595	108	1	4	2	0	0	1	0.64	2
596	95	5	4	2	1	0	1	0.64	2
597	77	2	2	1	1	0	1	0.51	3
598	33	2	2	2	1	0	1	0.64	2
599	82	3	3	2	1	0	1	0.64	2
600	80	2	3	1	0	1	1	0.51	3
601	67	2	1	0	1	0	1	0.51	3
602	75	4	4	0	1	0	1	0.51	3
603	98	3	2	0	1	0	1	0.51	3
604	114	3	2	0	1	0	1	0.51	3
605	29	2	2	0	1	0	1	0.51	3
606	46	1	4	0	1	0	1	0.51	3
607	30	3	4	0	1	0	1	0.51	3
608	92	1	3	2	1	0	1	0.64	2
609	81	3	1	2	1	0	1	0.64	2
610	113	3	4	0	0	0	1	0.51	3
611	108	2	2	2	1	0	1	0.64	2
612	89	2	3	2	1	0	1	0.64	2
613	119	5	3	2	1	0	1	0.64	2
614	73	2	3	2	1	0	1	0.64	2
615	112	5	3	2	0	0	1	0.64	2
616	53	3	4	2	1	0	1	0.64	2
617	101	1	5	2	1	0	1	0.64	2
618	54	1	3	2	1	0	1	0.64	2
619	79	3	1	2	1	0	1	0.64	2
620	64	5	3	1	0	1	1	0.51	3
621	76	1	2	2	0	0	1	0.64	2
622	100	2	1	0	1	0	1	0.51	3
623	39	4	1	2	1	0	1	0.64	2
624	88	3	4	2	1	0	1	0.64	2
625	42	2	5	0	1	0	1	0.51	3
626	34	3	2	2	1	0	1	0.64	2
627	85	4	5	2	1	0	1	0.64	2
628	119	1	4	0	1	0	1	0.51	3
629	29	5	3	2	1	0	1	0.64	2
630	118	1	1	0	0	0	1	0.51	3
631	108	4	1	1	1	0	1	0.51	3
632	37	3	3	2	1	0	1	0.64	2
633	79	4	5	2	1	0	1	0.64	2
634	72	2	1	2	1	0	1	0.64	2
635	53	5	5	2	1	0	1	0.64	2
636	117	1	2	0	1	0	1	0.51	3
637	66	4	5	2	1	0	1	0.64	2
638	74	3	1	0	1	0	1	0.51	3
639	105	4	2	0	1	0	1	0.51	3
640	68	3	1	1	0	1	1	0.51	3
641	76	4	2	2	1	0	1	0.64	2
642	107	3	1	2	1	0	1	0.64	2
643	58	3	2	2	1	0	1	0.64	2
644	99	5	3	0	1	0	1	0.51	3
645	69	5	1	1	0	0	1	0.51	3
646	67	5	4	2	1	0	1	0.64	2
647	48	3	3	2	1	0	1	0.64	2
648	28	5	4	2	0	0	1	0.64	2
649	81	4	1	0	1	0	1	0.51	3
650	97	3	5	0	0	0	1	0.51	3
651	77	2	2	2	1	0	1	0.64	2
652	110	3	4	2	1	0	1	0.64	2
653	117	4	2	0	1	0	1	0.51	3
654	103	2	1	2	1	0	1	0.64	2
655	40	4	4	2	1	0	1	0.64	2
656	48	1	5	2	1	0	1	0.64	2
657	89	3	3	2	1	0	1	0.64	2
658	86	3	3	0	1	0	1	0.51	3
659	48	1	2	2	1	0	1	0.64	2
660	91	2	5	1	0	1	1	0.51	3
661	103	3	5	2	1	0	1	0.64	2
662	52	3	4	2	1	0	1	0.64	2
663	28	5	4	0	1	0	1	0.51	3
664	84	3	2	2	1	0	1	0.64	2
665	28	2	2	2	0	0	1	0.64	2
666	111	5	3	2	1	0	1	0.64	2
667	30	4	2	2	1	0	1	0.64	2
668	81	1	5	2	1	0	1	0.64	2
669	56	5	1	2	1	0	1	0.64	2
670	87	5	2	0	0	0	1	0.51	3
671	97	4	1	2	1	0	1	0.64	2
672	106	2	3	2	1	0	1	0.64	2
673	109	5	4	2	1	0	1	0.64	2
674	106	2	5	1	1	0	1	0.51	3
675	120	3	3	2	0	0	1	0.64	2
676	84	2	2	2	1	0	1	0.64	2
677	36	4	4	2	1	0	1	0.64	2
678	45	2	2	0	1	0	1	0.51	3
679	43	5	5	2	1	0	1	0.64	2
680	65	5	5	1	0	1	1	0.51	3
681	87	2	1	0	1	0	1	0.51	3
682	78	4	5	2	1	0	1	0.64	2
683	74	1	5	2	1	0	1	0.64	2
684	81	5	1	2	1	0	1	0.64	2
685	108	3	3	0	1	0	1	0.51	3
686	112	1	5	0	1	0	1	0.51	3
687	41	1	1	2	1	0	1	0.64	2
688	90	4	1	2	1	0	1	0.64	2
689	74	4	1	1	1	0	1	0.51	3
690	99	2	2	0	0	0	1	0.51	3
691	110	4	1	2	1	0	1	0.64	2
692	72	3	1	0	1	0	1	0.51	3
693	63	4	2	2	1	0	1	0.64	2
694	100	5	1	1	1	0	1	0.51	3
695	84	1	2	2	1	0	1	0.64	2
696	98	4	5	2	1	0	1	0.64	2
697	88	2	5	2	1	0	1	0.64	2
698	76	1	3	2	1	0	1	0.64	2
699	76	5	4	0	1	0	1	0.51	3
700	99	1	5	1	0	1	1	0.51	3
701	97	1	4	2	1	0	1	0.64	2
702	28	4	4	2	0	0	1	0.64	2
703	38	5	3	2	1	0	1	0.64	2
704	57	2	1	2	1	0	1	0.64	2
705	73	3	1	2	0	0	1	0.64	2
706	113	5	4	0	1	0	1	0.51	3
707	105	5	5	2	1	0	1	0.64	2
708	88	1	1	1	1	0	1	0.51	3
709	97	3	3	2	1	0	1	0.64	2
710	90	2	3	0	0	0	1	0.51	3
711	108	3	1	2	1	0	1	0.64	2
712	36	5	1	2	1	0	1	0.64	2
713	79	1	2	2	1	0	1	0.64	2
714	40	3	1	2	1	0	1	0.64	2
715	81	1	4	2	1	0	1	0.64	2
716	82	2	3	2	1	0	1	0.64	2
717	107	5	1	0	1	0	1	0.51	3
718	42	5	4	2	1	0	1	0.64	2
719	43	1	1	2	1	0	1	0.64	2
720	118	5	4	1	0	1	1	0.51	3
721	38	4	4	0	1	0	1	0.51	3
722	118	5	1	2	1	0	1	0.64	2
723	41	5	1	2	1	0	1	0.64	2
724	72	3	5	2	1	0	1	0.64	2
725	41	4	3	2	1	0	1	0.64	2
726	80	5	1	2	1	0	1	0.64	2
727	115	3	2	1	1	0	1	0.51	3
728	107	3	4	0	1	0	1	0.51	3
729	72	3	1	2	0	0	1	0.64	2
730	39	4	2	0	0	0	1	0.51	3
731	30	3	1	2	1	0	1	0.64	2
732	76	1	3	2	1	0	1	0.64	2
733	45	4	4	0	1	0	1	0.51	3
734	97	4	2	2	1	0	1	0.64	2
735	74	2	3	2	0	0	1	0.64	2
736	81	5	2	2	1	0	1	0.64	2
737	83	2	5	0	1	0	1	0.51	3
738	54	1	4	0	1	0	1	0.51	3
739	61	2	1	1	1	0	1	0.51	3
740	66	2	5	1	0	1	1	0.51	3
741	97	1	5	2	1	0	1	0.64	2
742	89	5	1	2	1	0	1	0.64	2
743	115	5	1	2	1	0	1	0.64	2
744	89	2	5	2	1	0	1	0.64	2
745	80	5	1	2	1	0	1	0.64	2
746	80	1	2	0	1	0	1	0.51	3
747	68	4	1	2	1	0	1	0.64	2
748	76	4	5	2	1	0	1	0.64	2
749	97	4	2	0	1	0	1	0.51	3
750	70	5	3	0	0	0	1	0.51	3
751	104	3	5	2	1	0	1	0.64	2
752	86	2	1	2	1	0	1	0.64	2
753	112	1	4	1	1	0	1	0.51	3
754	110	4	1	1	1	0	1	0.51	3
755	81	2	2	0	1	0	1	0.51	3
756	53	3	4	0	0	0	1	0.51	3
757	28	4	2	1	1	0	1	0.51	3
758	34	3	2	0	1	0	1	0.51	3
759	104	2	3	2	1	0	1	0.64	2
760	51	2	5	1	0	1	1	0.51	3
761	113	1	1	2	1	0	1	0.64	2
762	67	3	4	2	1	0	1	0.64	2
763	83	2	5	0	1	0	1	0.51	3
764	94	4	2	0	1	0	1	0.51	3
765	75	4	3	2	0	0	1	0.64	2
766	84	1	3	2	1	0	1	0.64	2
767	97	2	3	2	1	0	1	0.64	2
768	109	2	3	0	1	0	1	0.51	3
769	62	2	1	2	1	0	1	0.64	2
770	40	4	1	0	0	0	1	0.51	3
771	115	4	5	2	1	0	1	0.64	2
772	37	2	1	2	1	0	1	0.64	2
773	54	2	3	0	1	0	1	0.51	3
774	84	2	3	0	1	0	1	0.51	3
775	115	2	1	0	1	0	1	0.51	3
776	88	1	3	0	1	0	1	0.51	3
777	69	4	1	2	1	0	1	0.64	2
778	33	3	4	0	1	0	1	0.51	3
779	31	2	5	2	1	0	1	0.64	2
780	29	3	3	1	0	1	1	0.51	3
781	47	3	1	2	1	0	1	0.64	2
782	28	3	2	2	1	0	1	0.64	2
783	32	5	4	2	0	0	1	0.64	2
784	76	4	4	2	1	0	1	0.64	2
785	78	2	1	2	1	0	1	0.64	2
786	101	5	1	2	1	0	1	0.64	2
787	93	5	4	1	1	0	1	0.51	3
788	44	5	1	0	1	0	1	0.51	3
789	53	5	3	2	1	0	1	0.64	2
790	73	2	5	0	0	0	1	0.51	3
791	94	3	2	2	1	0	1	0.64	2
792	31	3	2	2	1	0	1	0.64	2
793	64	4	1	2	1	0	1	0.64	2
794	64	3	4	2	1	0	1	0.64	2
795	55	4	3	0	0	0	1	0.51	3
796	41	5	2	2	1	0	1	0.64	2
797	39	4	5	2	1	0	1	0.64	2
798	46	4	4	2	1	0	1	0.64	2
799	71	4	2	2	1	0	1	0.64	2
800	73	5	3	1	0	1	1	0.51	3
801	104	4	1	2	1	0	1	0.64	2
802	97	2	3	0	1	0	1	0.51	3
803	58	4	1	1	1	0	1	0.51	3
804	80	5	2	2	1	0	1	0.64	2
805	109	5	3	0	0	0	1	0.51	3
806	77	5	4	0	1	0	1	0.51	3
807	36	3	4	0	1	0	1	0.51	3
808	113	3	1	2	1	0	1	0.64	2
809	96	1	2	0	1	0	1	0.51	3
810	117	1	5	0	0	0	1	0.51	3
811	74	2	3	2	1	0	1	0.64	2
812	66	2	3	1	1	0	1	0.51	3
813	81	1	1	0	1	0	1	0.51	3
814	41	1	3	2	1	0	1	0.64	2
815	56	1	2	0	1	0	1	0.51	3
816	29	2	5	0	1	0	1	0.51	3
817	65	1	1	2	1	0	1	0.64	2
818	50	3	3	2	1	0	1	0.64	2
819	51	2	1	2	1	0	1	0.64	2
820	103	1	2	1	0	1	1	0.51	3
821	109	2	3	2	1	0	1	0.64	2
822	51	1	5	2	1	0	1	0.64	2
823	39	4	1	1	1	0	1	0.51	3
824	117	3	5	2	1	0	1	0.64	2
825	43	3	3	2	0	0	1	0.64	2
826	95	2	1	2	1	0	1	0.64	2
827	101	4	2	0	1	0	1	0.51	3
828	115	1	1	2	1	0	1	0.64	2
829	78	4	2	2	1	0	1	0.64	2
830	57	5	5	0	0	0	1	0.51	3
831	93	1	4	0	1	0	1	0.51	3
832	71	3	4	2	1	0	1	0.64	2
833	114	5	1	2	1	0	1	0.64	2
834	96	3	2	2	1	0	1	0.64	2
835	82	4	3	1	1	0	1	0.51	3
836	58	3	5	2	1	0	1	0.64	2
837	42	4	2	2	0	0	1	0.64	2
838	58	4	2	2	1	0	1	0.64	2
839	57	1	2	2	1	0	1	0.64	2
840	39	2	5	1	0	1	1	0.51	3
841	41	4	1	2	1	0	1	0.64	2
842	100	1	4	2	1	0	1	0.64	2
843	41	2	3	0	1	0	1	0.51	3
844	94	1	3	0	1	0	1	0.51	3
845	116	4	1	2	1	0	1	0.64	2
846	57	5	5	2	1	0	1	0.64	2
847	93	3	5	2	1	0	1	0.64	2
848	61	5	5	2	1	0	1	0.64	2
849	64	1	2	0	1	0	1	0.51	3
850	37	4	3	0	0	0	1	0.51	3
851	82	2	5	2	1	0	1	0.64	2
852	101	2	5	2	1	0	1	0.64	2
853	91	4	1	2	1	0	1	0.64	2
854	30	2	2	2	1	0	1	0.64	2
855	42	5	2	2	0	0	1	0.64	2
856	80	2	2	2	1	0	1	0.64	2
857	60	4	3	2	1	0	1	0.64	2
858	87	1	5	0	1	0	1	0.51	3
859	120	5	5	2	1	0	1	0.64	2
860	30	1	5	1	0	1	1	0.51	3
861	31	4	5	2	1	0	1	0.64	2
862	91	4	5	2	1	0	1	0.64	2
863	106	1	5	0	1	0	1	0.51	3
864	86	1	3	2	0	0	1	0.64	2
865	118	3	2	0	1	0	1	0.51	3
866	93	5	3	2	1	0	1	0.64	2
867	31	2	5	0	1	0	1	0.51	3
868	40	2	3	2	1	0	1	0.64	2
869	114	3	5	2	1	0	1	0.64	2
870	42	2	4	0	0	0	1	0.51	3
871	62	3	5	2	1	0	1	0.64	2
872	84	5	2	0	1	0	1	0.51	3
873	53	5	2	0	1	0	1	0.51	3
874	88	1	4	0	1	0	1	0.51	3
875	31	3	3	2	0	0	1	0.64	2
876	100	3	1	0	1	0	1	0.51	3
877	76	2	4	2	1	0	1	0.64	2
878	67	3	1	2	1	0	1	0.64	2
879	89	2	5	1	1	0	1	0.51	3
880	49	3	1	1	0	1	1	0.51	3
881	109	2	5	0	1	0	1	0.51	3
882	87	3	3	2	1	0	1	0.64	2
883	62	2	4	2	1	0	1	0.64	2
884	104	5	1	0	1	0	1	0.51	3
885	46	2	3	2	0	0	1	0.64	2
886	95	5	1	2	1	0	1	0.64	2
887	63	4	1	2	1	0	1	0.64	2
888	91	4	3	0	1	0	1	0.51	3
889	49	5	2	2	1	0	1	0.64	2
890	106	2	5	0	0	0	1	0.51	3
891	45	5	5	2	0	0	1	0.64	2
892	34	3	2	2	1	0	1	0.64	2
893	88	2	1	1	1	0	1	0.51	3
894	97	5	5	2	1	0	1	0.64	2
895	97	5	1	2	1	0	1	0.64	2
896	100	1	5	0	1	0	1	0.51	3
897	46	4	3	2	1	0	1	0.64	2
898	117	3	3	0	1	0	1	0.51	3
899	93	2	5	2	1	0	1	0.64	2
900	72	4	4	1	0	1	1	0.51	3
901	64	4	4	2	1	0	1	0.64	2
902	49	1	5	2	1	0	1	0.64	2
903	67	5	2	2	1	0	1	0.64	2
904	60	3	4	2	1	0	1	0.64	2
905	73	3	2	2	1	0	1	0.64	2
906	114	3	3	2	1	0	1	0.64	2
907	74	2	1	1	1	0	1	0.51	3
908	104	3	2	2	1	0	1	0.64	2
909	44	1	4	2	1	0	1	0.64	2
910	59	4	5	0	0	0	1	0.51	3
911	87	4	2	2	1	0	1	0.64	2
912	91	5	3	2	1	0	1	0.64	2
913	115	4	2	0	1	0	1	0.51	3
914	29	4	2	2	1	0	1	0.64	2
915	82	4	4	1	0	0	1	0.51	3
916	112	4	2	2	1	0	1	0.64	2
917	76	5	1	2	1	0	1	0.64	2
918	104	4	4	0	0	0	1	0.51	3
919	117	4	3	2	1	0	1	0.64	2
920	36	2	2	1	0	1	1	0.51	3
921	106	3	1	2	1	0	1	0.64	2
922	102	1	1	2	1	0	1	0.64	2
923	49	2	3	2	1	0	1	0.64	2
924	76	2	3	2	1	0	1	0.64	2
925	58	4	5	0	1	0	1	0.51	3
926	118	4	2	2	1	0	1	0.64	2
927	50	2	5	2	1	0	1	0.64	2
928	47	3	4	2	1	0	1	0.64	2
929	94	3	1	2	1	0	1	0.64	2
930	93	3	5	0	0	0	1	0.51	3
931	102	2	4	0	1	0	1	0.51	3
932	76	3	3	2	1	0	1	0.64	2
933	98	1	4	2	1	0	1	0.64	2
934	99	2	3	2	1	0	1	0.64	2
935	94	1	4	2	1	0	1	0.64	2
936	62	1	3	2	1	0	1	0.64	2
937	44	1	1	0	1	0	1	0.51	3
938	34	5	2	0	1	0	1	0.51	3
939	31	1	1	2	1	0	1	0.64	2
940	36	2	2	1	0	1	1	0.51	3
941	62	1	1	2	1	0	1	0.64	2
942	90	5	5	2	1	0	1	0.64	2
943	47	4	3	0	1	0	1	0.51	3
944	44	4	5	0	1	0	1	0.51	3
945	113	5	2	2	0	0	1	0.64	2
946	120	1	1	2	1	0	1	0.64	2
947	90	3	1	0	1	0	1	0.51	3
948	115	5	5	2	1	0	1	0.64	2
949	61	1	5	0	1	0	1	0.51	3
950	31	1	2	0	0	0	1	0.51	3
951	120	3	3	2	1	0	1	0.64	2
952	66	4	4	0	1	0	1	0.51	3
953	97	3	1	2	1	0	1	0.64	2
954	49	2	4	0	1	0	1	0.51	3
955	35	1	4	2	1	0	1	0.64	2
956	113	3	2	1	1	0	1	0.51	3
957	73	5	3	0	1	0	1	0.51	3
958	41	5	2	2	1	0	1	0.64	2
959	96	2	3	2	1	0	1	0.64	2
960	70	5	2	1	0	1	1	0.51	3
961	74	2	1	2	1	0	1	0.64	2
962	49	3	3	1	1	0	1	0.51	3
963	82	1	4	0	1	0	1	0.51	3
964	53	2	2	2	1	0	1	0.64	2
965	114	5	4	0	1	0	1	0.51	3
966	45	3	1	2	1	0	1	0.64	2
967	83	4	1	2	1	0	1	0.64	2
968	46	3	5	1	1	0	1	0.51	3
969	40	2	4	2	1	0	1	0.64	2
970	100	2	3	0	0	0	1	0.51	3
971	73	2	3	2	1	0	1	0.64	2
972	105	1	4	2	0	0	1	0.64	2
973	41	5	1	2	1	0	1	0.64	2
974	106	4	4	2	1	0	1	0.64	2
975	60	5	3	2	0	0	1	0.64	2
976	32	1	5	2	1	0	1	0.64	2
977	37	4	1	2	1	0	1	0.64	2
978	105	3	5	0	1	0	1	0.51	3
979	120	1	5	0	1	0	1	0.51	3
980	65	3	5	1	0	1	1	0.51	3
981	81	5	2	0	1	0	1	0.51	3
982	44	4	1	2	1	0	1	0.64	2
983	37	3	3	2	1	0	1	0.64	2
984	55	3	5	2	1	0	1	0.64	2
985	39	5	4	0	1	0	1	0.51	3
986	112	1	3	2	1	0	1	0.64	2
987	81	2	1	0	1	0	1	0.51	3
988	72	5	3	2	1	0	1	0.64	2
989	91	3	3	2	1	0	1	0.64	2
990	40	4	1	0	0	0	1	0.51	3
991	41	1	5	1	1	0	1	0.51	3
992	49	5	1	0	1	0	1	0.51	3
993	113	3	3	2	1	0	1	0.64	2
994	82	3	5	2	1	0	1	0.64	2
995	72	1	1	0	1	0	1	0.51	3
996	119	1	5	0	1	0	1	0.51	3
997	81	5	3	2	1	0	1	0.64	2
998	89	3	4	2	1	0	1	0.64	2
999	95	1	2	0	0	0	1	0.51	3
1000	97	5	3	1	0	1	1	0.51	3
1001	52	2	3	0	0	0	1	0.51	3
1002	57	1	4	2	0	0	1	0.64	2
1003	67	1	5	0	0	0	1	0.51	3
1004	72	2	4	2	0	0	1	0.64	2
1005	76	2	1	2	0	0	1	0.64	2
1006	58	1	3	2	0	0	1	0.64	2
1007	119	5	5	0	0	0	1	0.51	3
1008	29	4	3	2	0	0	1	0.64	2
1009	101	4	4	0	0	0	1	0.51	3
1010	76	5	2	0	0	0	1	0.51	3
1011	78	2	3	2	0	0	1	0.64	2
1012	68	4	4	2	0	0	1	0.64	2
1013	98	4	1	2	0	0	1	0.64	2
1014	42	4	1	1	0	0	1	0.51	3
1015	61	2	2	2	0	0	1	0.64	2
1016	110	2	4	0	0	0	1	0.51	3
1017	37	2	1	2	0	0	1	0.64	2
1018	79	4	3	2	0	0	1	0.64	2
1019	63	5	3	1	0	0	1	0.51	3
1020	121	3	5	1	0	1	1	0.51	3
1021	78	5	5	0	0	0	1	0.51	3
1022	92	2	2	2	0	0	1	0.64	2
1023	35	5	3	0	0	0	1	0.51	3
1024	98	1	1	2	0	0	1	0.64	2
1025	47	4	4	2	0	0	1	0.64	2
1026	57	4	3	2	0	0	1	0.64	2
1027	57	3	4	2	0	0	1	0.64	2
1028	95	3	2	2	0	0	1	0.64	2
1029	67	3	2	2	0	0	1	0.64	2
1030	94	4	3	0	0	0	1	0.51	3
1031	77	4	4	2	0	0	1	0.64	2
1032	53	3	3	0	0	0	1	0.51	3
1033	73	2	3	1	0	0	1	0.51	3
1034	53	2	1	0	0	0	1	0.51	3
1035	97	1	4	2	0	0	1	0.64	2
1036	43	2	1	0	0	0	1	0.51	3
1037	34	1	4	2	0	0	1	0.64	2
1038	49	3	2	2	0	0	1	0.64	2
1039	96	2	3	1	0	0	1	0.51	3
1040	38	3	1	1	0	1	1	0.51	3
1041	69	2	2	2	0	0	1	0.64	2
1042	47	5	2	1	0	0	1	0.51	3
1043	115	1	4	2	0	0	1	0.64	2
1044	34	3	3	2	0	0	1	0.64	2
1045	39	1	1	2	0	0	1	0.64	2
1046	65	4	3	0	0	0	1	0.51	3
1047	54	3	4	0	0	0	1	0.51	3
1048	68	5	5	2	0	0	1	0.64	2
1049	50	4	5	2	0	0	1	0.64	2
1050	50	4	5	0	0	0	1	0.51	3
1051	62	1	5	0	0	0	1	0.51	3
1052	108	5	2	2	0	0	1	0.64	2
1053	32	1	5	0	0	0	1	0.51	3
1054	91	5	5	2	0	0	1	0.64	2
1055	51	4	2	2	0	0	1	0.64	2
1056	40	1	3	0	0	0	1	0.51	3
1057	74	2	1	2	0	0	1	0.64	2
1058	82	5	5	2	0	0	1	0.64	2
1059	119	3	3	2	0	0	1	0.64	2
1060	64	2	3	1	0	1	1	0.51	3
1061	101	5	5	0	0	0	1	0.51	3
1062	58	5	3	0	0	0	1	0.51	3
1063	28	1	4	2	0	0	1	0.64	2
1064	100	5	2	2	0	0	1	0.64	2
1065	120	5	4	2	0	0	1	0.64	2
1066	54	3	2	2	0	0	1	0.64	2
1067	83	2	1	0	0	0	1	0.51	3
1068	61	4	2	0	0	0	1	0.51	3
1069	101	2	5	0	0	0	1	0.51	3
1070	32	5	2	0	0	0	1	0.51	3
1071	34	5	4	2	0	0	1	0.64	2
1072	98	3	1	2	0	0	1	0.64	2
1073	56	4	5	2	0	0	1	0.64	2
1074	112	4	2	2	0	0	1	0.64	2
1075	75	1	1	1	0	0	1	0.51	3
1076	102	3	1	2	0	0	1	0.64	2
1077	98	3	1	2	0	0	1	0.64	2
1078	71	2	3	2	0	0	1	0.64	2
1079	56	5	5	2	0	0	1	0.64	2
1080	54	4	2	1	0	1	1	0.51	3
1081	66	3	5	2	0	0	1	0.64	2
1082	101	4	5	0	0	0	1	0.51	3
1083	121	4	5	2	0	0	1	0.64	2
1084	63	2	5	2	0	0	1	0.64	2
1085	117	2	4	2	0	0	1	0.64	2
1086	74	5	2	0	0	0	1	0.51	3
1087	41	5	3	2	0	0	1	0.64	2
1088	47	1	4	2	0	0	1	0.64	2
1089	100	4	5	0	0	0	1	0.51	3
1090	71	1	3	0	0	0	1	0.51	3
1091	43	5	2	0	0	0	1	0.51	3
1092	97	3	3	2	0	0	1	0.64	2
1093	53	1	5	0	0	0	1	0.51	3
1094	34	2	4	2	0	0	1	0.64	2
1095	89	3	2	2	0	0	1	0.64	2
1096	73	4	5	1	0	0	1	0.51	3
1097	82	1	5	2	0	0	1	0.64	2
1098	54	3	5	0	0	0	1	0.51	3
1099	73	1	5	0	0	0	1	0.51	3
1100	111	5	4	1	0	1	1	0.51	3
1101	39	1	1	2	0	0	1	0.64	2
1102	96	4	2	2	0	0	1	0.64	2
1103	73	2	4	2	0	0	1	0.64	2
1104	41	5	4	2	0	0	1	0.64	2
1105	29	1	5	0	0	0	1	0.51	3
1106	64	4	4	2	0	0	1	0.64	2
1107	109	4	1	2	0	0	1	0.64	2
1108	53	3	4	2	0	0	1	0.64	2
1109	108	2	4	2	0	0	1	0.64	2
1110	106	4	2	0	0	0	1	0.51	3
1111	54	1	4	0	0	0	1	0.51	3
1112	30	4	1	2	0	0	1	0.64	2
1113	103	1	2	0	0	0	1	0.51	3
1114	79	5	2	2	0	0	1	0.64	2
1115	45	5	3	0	0	0	1	0.51	3
1116	66	1	4	0	0	0	1	0.51	3
1117	77	4	5	2	0	0	1	0.64	2
1118	93	1	1	2	0	0	1	0.64	2
1119	115	3	3	2	0	0	1	0.64	2
1120	71	1	1	1	0	1	1	0.51	3
1121	63	1	2	2	0	0	1	0.64	2
1122	75	1	2	2	0	0	1	0.64	2
1123	79	4	4	0	0	0	1	0.51	3
1124	109	4	4	2	0	0	1	0.64	2
1125	115	4	5	2	0	0	1	0.64	2
1126	87	3	2	2	0	0	1	0.64	2
1127	92	4	3	2	0	0	1	0.64	2
1128	92	4	5	0	0	0	1	0.51	3
1129	69	4	1	2	0	0	1	0.64	2
1130	104	3	1	0	0	0	1	0.51	3
1131	95	4	2	0	0	0	1	0.51	3
1132	36	4	3	2	0	0	1	0.64	2
1133	64	3	5	2	0	0	1	0.64	2
1134	112	5	4	0	0	0	1	0.51	3
1135	38	4	3	0	0	0	1	0.51	3
1136	110	2	4	2	0	0	1	0.64	2
1137	96	4	4	0	0	0	1	0.51	3
1138	69	4	4	2	0	0	1	0.64	2
1139	79	5	4	2	0	0	1	0.64	2
1140	67	5	3	1	0	1	1	0.51	3
1141	81	1	5	0	0	0	1	0.51	3
1142	33	4	1	2	0	0	1	0.64	2
1143	67	5	5	2	0	0	1	0.64	2
1144	114	5	5	2	0	0	1	0.64	2
1145	55	1	3	0	0	0	1	0.51	3
1146	69	4	1	2	0	0	1	0.64	2
1147	53	3	4	2	0	0	1	0.64	2
1148	44	2	4	2	0	0	1	0.64	2
1149	73	1	4	2	0	0	1	0.64	2
1150	113	2	3	0	0	0	1	0.51	3
1151	88	4	3	2	0	0	1	0.64	2
1152	56	2	3	2	0	0	1	0.64	2
1153	80	2	5	2	0	0	1	0.64	2
1154	81	3	3	2	0	0	1	0.64	2
1155	29	5	5	2	0	0	1	0.64	2
1156	103	4	2	2	0	0	1	0.64	2
1157	68	5	3	1	0	0	1	0.51	3
1158	74	4	1	2	0	0	1	0.64	2
1159	80	1	5	2	0	0	1	0.64	2
1160	102	3	3	1	0	1	1	0.51	3
1161	28	2	2	2	0	0	1	0.64	2
1162	94	2	5	2	0	0	1	0.64	2
1163	120	2	1	2	0	0	1	0.64	2
1164	58	3	5	0	0	0	1	0.51	3
1165	54	3	3	2	0	0	1	0.64	2
1166	74	5	5	2	0	0	1	0.64	2
1167	74	5	3	2	0	0	1	0.64	2
1168	103	1	4	2	0	0	1	0.64	2
1169	54	5	4	2	0	0	1	0.64	2
1170	52	4	1	0	0	0	1	0.51	3
1171	117	2	4	2	0	0	1	0.64	2
1172	85	5	5	2	0	0	1	0.64	2
1173	98	5	4	0	0	0	1	0.51	3
1174	33	5	3	2	0	0	1	0.64	2
1175	62	1	2	2	0	0	1	0.64	2
1176	81	2	5	2	0	0	1	0.64	2
1177	118	5	3	2	0	0	1	0.64	2
1178	41	4	1	2	0	0	1	0.64	2
1179	51	1	1	2	0	0	1	0.64	2
1180	58	2	4	1	0	1	1	0.51	3
1181	52	2	2	2	0	0	1	0.64	2
1182	30	3	2	0	0	0	1	0.51	3
1183	84	5	3	0	0	0	1	0.51	3
1184	77	5	5	2	0	0	1	0.64	2
1185	63	4	4	2	0	0	1	0.64	2
1186	110	2	2	2	0	0	1	0.64	2
1187	55	1	1	2	0	0	1	0.64	2
1188	67	4	3	0	0	0	1	0.51	3
1189	86	5	1	2	0	0	1	0.64	2
1190	117	3	1	0	0	0	1	0.51	3
1191	92	1	2	2	0	0	1	0.64	2
1192	83	3	5	2	0	0	1	0.64	2
1193	47	2	5	2	0	0	1	0.64	2
1194	112	4	2	2	0	0	1	0.64	2
1195	51	2	5	1	0	0	1	0.51	3
1196	87	4	2	2	0	0	1	0.64	2
1197	103	2	3	2	0	0	1	0.64	2
1198	70	4	4	2	0	0	1	0.64	2
1199	86	1	5	1	0	0	1	0.51	3
1200	38	5	1	1	0	1	1	0.51	3
1201	95	2	4	2	0	0	1	0.64	2
1202	44	2	2	0	0	0	1	0.51	3
1203	82	5	3	0	0	0	1	0.51	3
1204	52	1	1	2	0	0	1	0.64	2
1205	47	1	4	0	0	0	1	0.51	3
1206	101	4	2	1	0	0	1	0.51	3
1207	78	5	4	2	0	0	1	0.64	2
1208	107	4	2	0	0	0	1	0.51	3
1209	112	1	4	2	0	0	1	0.64	2
1210	90	2	1	0	0	0	1	0.51	3
1211	62	5	3	2	0	0	1	0.64	2
1212	55	5	3	2	0	0	1	0.64	2
1213	65	4	4	0	0	0	1	0.51	3
1214	81	2	2	2	0	0	1	0.64	2
1215	32	2	2	0	0	0	1	0.51	3
1216	36	5	2	2	0	0	1	0.64	2
1217	102	2	4	2	0	0	1	0.64	2
1218	60	4	5	2	0	0	1	0.64	2
1219	97	4	4	2	0	0	1	0.64	2
1220	84	2	1	1	0	1	1	0.51	3
1221	59	3	3	2	0	0	1	0.64	2
1222	55	5	3	0	0	0	1	0.51	3
1223	65	1	2	0	0	0	1	0.51	3
1224	106	3	5	2	0	0	1	0.64	2
1225	105	5	4	2	0	0	1	0.64	2
1226	87	4	4	2	0	0	1	0.64	2
1227	114	3	4	0	0	0	1	0.51	3
1228	96	4	1	2	0	0	1	0.64	2
1229	54	4	5	2	0	0	1	0.64	2
1230	105	2	3	0	0	0	1	0.51	3
1231	52	5	2	0	0	0	1	0.51	3
1232	98	1	4	0	0	0	1	0.51	3
1233	31	3	4	2	0	0	1	0.64	2
1234	80	2	3	2	0	0	1	0.64	2
1235	69	2	5	0	0	0	1	0.51	3
1236	80	3	1	2	0	0	1	0.64	2
1237	31	1	2	2	0	0	1	0.64	2
1238	29	4	3	2	0	0	1	0.64	2
1239	98	5	1	0	0	0	1	0.51	3
1240	36	5	5	1	0	1	1	0.51	3
1241	56	1	5	2	0	0	1	0.64	2
1242	33	1	2	0	0	0	1	0.51	3
1243	101	4	4	2	0	0	1	0.64	2
1244	110	4	1	2	0	0	1	0.64	2
1245	60	5	5	2	0	0	1	0.64	2
1246	66	1	1	2	0	0	1	0.64	2
1247	39	2	2	2	0	0	1	0.64	2
1248	32	3	4	2	0	0	1	0.64	2
1249	35	2	5	0	0	0	1	0.51	3
1250	40	2	3	0	0	0	1	0.51	3
1251	72	4	3	2	0	0	1	0.64	2
1252	85	1	1	2	0	0	1	0.64	2
1253	64	4	3	2	0	0	1	0.64	2
1254	58	3	1	0	0	0	1	0.51	3
1255	48	3	3	0	0	0	1	0.51	3
1256	32	4	4	2	0	0	1	0.64	2
1257	53	2	4	0	0	0	1	0.51	3
1258	102	4	1	2	0	0	1	0.64	2
1259	49	5	2	0	0	0	1	0.51	3
1260	46	2	2	1	0	1	1	0.51	3
1261	95	5	4	0	0	0	1	0.51	3
1262	121	4	4	2	0	0	1	0.64	2
1263	70	1	4	2	0	0	1	0.64	2
1264	119	5	4	2	0	0	1	0.64	2
1265	44	5	3	2	0	0	1	0.64	2
1266	35	5	2	2	0	0	1	0.64	2
1267	103	3	2	2	0	0	1	0.64	2
1268	74	2	4	2	0	0	1	0.64	2
1269	58	5	5	0	0	0	1	0.51	3
1270	73	1	1	0	0	0	1	0.51	3
1271	34	4	5	2	0	0	1	0.64	2
1272	76	4	3	0	0	0	1	0.51	3
1273	98	1	4	2	0	0	1	0.64	2
1274	69	2	5	0	0	0	1	0.51	3
1275	92	4	3	2	0	0	1	0.64	2
1276	33	4	3	2	0	0	1	0.64	2
1277	62	5	4	0	0	0	1	0.51	3
1278	86	1	3	1	0	0	1	0.51	3
1279	121	4	4	2	0	0	1	0.64	2
1280	109	1	1	1	0	1	1	0.51	3
1281	68	4	5	2	0	0	1	0.64	2
1282	71	5	4	2	0	0	1	0.64	2
1283	87	4	2	0	0	0	1	0.51	3
1284	96	3	2	2	0	0	1	0.64	2
1285	107	4	3	2	0	0	1	0.64	2
1286	32	5	2	0	0	0	1	0.51	3
1287	55	4	2	0	0	0	1	0.51	3
1288	79	1	2	1	0	0	1	0.51	3
1289	68	3	3	2	0	0	1	0.64	2
1290	78	3	1	0	0	0	1	0.51	3
1291	105	5	2	0	0	0	1	0.51	3
1292	117	5	1	0	0	0	1	0.51	3
1293	70	3	5	0	0	0	1	0.51	3
1294	53	2	3	2	0	0	1	0.64	2
1295	59	5	5	2	0	0	1	0.64	2
1296	54	1	5	2	0	0	1	0.64	2
1297	54	3	1	0	0	0	1	0.51	3
1298	32	1	4	2	0	0	1	0.64	2
1299	37	3	4	2	0	0	1	0.64	2
1300	41	4	5	1	0	1	1	0.51	3
1301	32	1	2	1	0	0	1	0.51	3
1302	48	2	2	2	0	0	1	0.64	2
1303	116	1	1	2	0	0	1	0.64	2
1304	112	3	1	0	0	0	1	0.51	3
1305	98	1	2	2	0	0	1	0.64	2
1306	51	2	4	2	0	0	1	0.64	2
1307	70	5	2	1	0	0	1	0.51	3
1308	37	2	4	0	0	0	1	0.51	3
1309	100	3	4	2	0	0	1	0.64	2
1310	90	5	5	0	0	0	1	0.51	3
1311	53	1	3	2	0	0	1	0.64	2
1312	106	1	1	1	0	0	1	0.51	3
1313	103	3	4	2	0	0	1	0.64	2
1314	94	1	5	0	0	0	1	0.51	3
1315	121	2	4	1	0	0	1	0.51	3
1316	45	4	4	2	0	0	1	0.64	2
1317	85	2	2	2	0	0	1	0.64	2
1318	89	4	5	2	0	0	1	0.64	2
1319	43	1	2	0	0	0	1	0.51	3
1320	102	1	4	1	0	1	1	0.51	3
1321	116	2	2	0	0	0	1	0.51	3
1322	45	2	4	0	0	0	1	0.51	3
1323	97	3	1	2	0	0	1	0.64	2
1324	115	3	4	2	0	0	1	0.64	2
1325	111	2	4	2	0	0	1	0.64	2
1326	88	3	5	0	0	0	1	0.51	3
1327	43	5	4	2	0	0	1	0.64	2
1328	72	3	3	0	0	0	1	0.51	3
1329	45	5	5	0	0	0	1	0.51	3
1330	47	3	3	0	0	0	1	0.51	3
1331	41	2	4	2	0	0	1	0.64	2
1332	44	3	3	2	0	0	1	0.64	2
1333	44	3	2	2	0	0	1	0.64	2
1334	39	3	2	2	0	0	1	0.64	2
1335	74	5	5	0	0	0	1	0.51	3
1336	72	3	2	1	0	0	1	0.51	3
1337	87	5	1	0	0	0	1	0.51	3
1338	96	2	5	0	0	0	1	0.51	3
1339	53	2	2	2	0	0	1	0.64	2
1340	109	1	5	1	0	1	1	0.51	3
1341	63	4	3	2	0	0	1	0.64	2
1342	104	1	4	2	0	0	1	0.64	2
1343	93	3	4	0	0	0	1	0.51	3
1344	107	2	4	2	0	0	1	0.64	2
1345	35	2	4	2	0	0	1	0.64	2
1346	93	2	4	2	0	0	1	0.64	2
1347	102	5	3	2	0	0	1	0.64	2
1348	54	3	3	2	0	0	1	0.64	2
1349	39	2	3	2	0	0	1	0.64	2
1350	96	5	5	0	0	0	1	0.51	3
1351	96	3	4	2	0	0	1	0.64	2
1352	110	5	2	2	0	0	1	0.64	2
1353	76	3	3	2	0	0	1	0.64	2
1354	62	5	5	0	0	0	1	0.51	3
1355	71	3	1	2	0	0	1	0.64	2
1356	34	1	2	0	0	0	1	0.51	3
1357	93	5	1	2	0	0	1	0.64	2
1358	105	2	5	0	0	0	1	0.51	3
1359	88	5	3	2	0	0	1	0.64	2
1360	31	2	5	1	0	1	1	0.51	3
1361	43	4	1	2	0	0	1	0.64	2
1362	85	3	5	0	0	0	1	0.51	3
1363	84	1	4	2	0	0	1	0.64	2
1364	84	1	3	0	0	0	1	0.51	3
1365	42	3	1	2	0	0	1	0.64	2
1366	109	3	5	0	0	0	1	0.51	3
1367	45	1	4	0	0	0	1	0.51	3
1368	43	3	1	2	0	0	1	0.64	2
1369	73	4	2	2	0	0	1	0.64	2
1370	93	1	2	0	0	0	1	0.51	3
1371	101	2	2	0	0	0	1	0.51	3
1372	68	4	3	0	0	0	1	0.51	3
1373	52	2	3	2	0	0	1	0.64	2
1374	103	5	5	0	0	0	1	0.51	3
1375	33	2	4	0	0	0	1	0.51	3
1376	65	4	1	0	0	0	1	0.51	3
1377	69	1	2	2	0	0	1	0.64	2
1378	52	5	5	2	0	0	1	0.64	2
1379	100	3	1	2	0	0	1	0.64	2
1380	102	5	2	1	0	1	1	0.51	3
1381	69	3	2	2	0	0	1	0.64	2
1382	100	5	3	2	0	0	1	0.64	2
1383	73	5	5	2	0	0	1	0.64	2
1384	64	5	5	0	0	0	1	0.51	3
1385	98	5	1	2	0	0	1	0.64	2
1386	61	1	4	2	0	0	1	0.64	2
1387	59	3	3	0	0	0	1	0.51	3
1388	77	5	1	0	0	0	1	0.51	3
1389	35	1	3	2	0	0	1	0.64	2
1390	77	1	5	0	0	0	1	0.51	3
1391	68	2	4	2	0	0	1	0.64	2
1392	100	4	5	2	0	0	1	0.64	2
1393	115	1	1	2	0	0	1	0.64	2
1394	107	3	5	2	0	0	1	0.64	2
1395	89	5	3	2	0	0	1	0.64	2
1396	108	2	5	1	0	0	1	0.51	3
1397	74	4	4	2	0	0	1	0.64	2
1398	115	4	1	2	0	0	1	0.64	2
1399	90	3	4	0	0	0	1	0.51	3
1400	118	4	4	1	0	1	1	0.51	3
1401	81	5	3	2	0	0	1	0.64	2
1402	82	2	4	2	0	0	1	0.64	2
1403	48	4	1	2	0	0	1	0.64	2
1404	109	2	2	2	0	0	1	0.64	2
1405	89	5	2	0	0	0	1	0.51	3
1406	96	2	2	2	0	0	1	0.64	2
1407	60	3	1	2	0	0	1	0.64	2
1408	102	2	4	2	0	0	1	0.64	2
1409	117	1	2	0	0	0	1	0.51	3
1410	37	3	3	0	0	0	1	0.51	3
1411	79	5	5	2	0	0	1	0.64	2
1412	83	5	5	2	0	0	1	0.64	2
1413	76	4	1	2	0	0	1	0.64	2
1414	110	4	4	2	0	0	1	0.64	2
1415	120	2	1	0	0	0	1	0.51	3
1416	65	4	2	2	0	0	1	0.64	2
1417	115	3	5	1	0	0	1	0.51	3
1418	99	4	3	0	0	0	1	0.51	3
1419	50	4	4	0	0	0	1	0.51	3
1420	35	4	2	1	0	1	1	0.51	3
1421	63	3	4	0	0	0	1	0.51	3
1422	31	1	3	2	0	0	1	0.64	2
1423	119	1	1	0	0	0	1	0.51	3
1424	85	4	3	2	0	0	1	0.64	2
1425	109	4	1	2	0	0	1	0.64	2
1426	71	5	3	0	0	0	1	0.51	3
1427	119	3	1	2	0	0	1	0.64	2
1428	29	5	1	2	0	0	1	0.64	2
1429	92	1	1	1	0	0	1	0.51	3
1430	28	1	2	0	0	0	1	0.51	3
1431	108	4	4	2	0	0	1	0.64	2
1432	88	4	5	2	0	0	1	0.64	2
1433	104	2	3	0	0	0	1	0.51	3
1434	85	3	1	1	0	0	1	0.51	3
1435	78	5	1	2	0	0	1	0.64	2
1436	63	2	2	2	0	0	1	0.64	2
1437	49	4	3	0	0	0	1	0.51	3
1438	48	2	3	2	0	0	1	0.64	2
1439	45	3	5	2	0	0	1	0.64	2
1440	89	2	4	1	0	1	1	0.51	3
1441	69	1	5	1	0	0	1	0.51	3
1442	103	1	5	2	0	0	1	0.64	2
1443	41	5	3	2	0	0	1	0.64	2
1444	81	5	3	0	0	0	1	0.51	3
1445	94	4	2	0	0	0	1	0.51	3
1446	94	1	5	2	0	0	1	0.64	2
1447	85	4	5	0	0	0	1	0.51	3
1448	105	1	4	2	0	0	1	0.64	2
1449	60	4	3	2	0	0	1	0.64	2
1450	59	3	4	0	0	0	1	0.51	3
1451	66	5	1	0	0	0	1	0.51	3
1452	114	4	2	0	0	0	1	0.51	3
1453	117	3	5	2	0	0	1	0.64	2
1454	117	1	5	2	0	0	1	0.64	2
1455	74	2	4	2	0	0	1	0.64	2
1456	103	2	4	0	0	0	1	0.51	3
1457	81	3	4	2	0	0	1	0.64	2
1458	90	4	3	2	0	0	1	0.64	2
1459	113	5	1	2	0	0	1	0.64	2
1460	57	2	5	1	0	1	1	0.51	3
1461	64	5	2	2	0	0	1	0.64	2
1462	80	3	5	0	0	0	1	0.51	3
1463	58	4	1	2	0	0	1	0.64	2
1464	88	3	3	2	0	0	1	0.64	2
1465	90	3	4	2	0	0	1	0.64	2
1466	62	3	2	2	0	0	1	0.64	2
1467	33	4	5	2	0	0	1	0.64	2
1468	83	5	2	0	0	0	1	0.51	3
1469	77	3	5	2	0	0	1	0.64	2
1470	109	3	5	0	0	0	1	0.51	3
1471	75	5	1	0	0	0	1	0.51	3
1472	90	2	1	1	0	0	1	0.51	3
1473	91	4	3	2	0	0	1	0.64	2
1474	44	2	5	2	0	0	1	0.64	2
1475	107	5	1	2	0	0	1	0.64	2
1476	102	5	3	2	0	0	1	0.64	2
1477	78	5	4	0	0	0	1	0.51	3
1478	98	5	5	2	0	0	1	0.64	2
1479	75	1	4	0	0	0	1	0.51	3
1480	118	1	2	1	0	1	1	0.51	3
1481	86	2	2	2	0	0	1	0.64	2
1482	43	4	3	2	0	0	1	0.64	2
1483	87	4	5	2	0	0	1	0.64	2
1484	77	4	5	2	0	0	1	0.64	2
1485	46	1	4	0	0	0	1	0.51	3
1486	50	4	4	0	0	0	1	0.51	3
1487	60	5	4	2	0	0	1	0.64	2
1488	49	2	2	2	0	0	1	0.64	2
1489	77	4	3	2	0	0	1	0.64	2
1490	54	1	3	0	0	0	1	0.51	3
1491	116	2	5	2	0	0	1	0.64	2
1492	118	3	4	0	0	0	1	0.51	3
1493	101	4	1	2	0	0	1	0.64	2
1494	92	4	2	2	0	0	1	0.64	2
1495	110	3	1	0	0	0	1	0.51	3
1496	54	2	3	2	0	0	1	0.64	2
1497	39	1	4	2	0	0	1	0.64	2
1498	78	2	1	2	0	0	1	0.64	2
1499	40	2	1	2	0	0	1	0.64	2
1500	42	2	2	1	0	1	1	0.51	3
1501	91	1	5	1	0	0	1	0.51	3
1502	107	3	4	2	0	0	1	0.64	2
1503	71	2	5	2	0	0	1	0.64	2
1504	80	1	1	0	0	0	1	0.51	3
1505	89	4	4	1	0	0	1	0.51	3
1506	105	3	4	2	0	0	1	0.64	2
1507	54	3	1	2	0	0	1	0.64	2
1508	107	3	4	2	0	0	1	0.64	2
1509	100	1	4	0	0	0	1	0.51	3
1510	100	2	4	0	0	0	1	0.51	3
1511	109	1	2	1	0	0	1	0.51	3
1512	52	5	4	2	0	0	1	0.64	2
1513	69	2	5	2	0	0	1	0.64	2
1514	31	5	3	0	0	0	1	0.51	3
1515	85	4	3	2	0	0	1	0.64	2
1516	116	2	5	2	0	0	1	0.64	2
1517	119	5	4	2	0	0	1	0.64	2
1518	76	4	3	2	0	0	1	0.64	2
1519	75	1	1	0	0	0	1	0.51	3
1520	28	3	5	1	0	1	1	0.51	3
1521	43	3	2	2	0	0	1	0.64	2
1522	112	1	5	2	0	0	1	0.64	2
1523	66	2	1	2	0	0	1	0.64	2
1524	40	3	3	2	0	0	1	0.64	2
1525	54	5	2	2	0	0	1	0.64	2
1526	51	1	3	0	0	0	1	0.51	3
1527	67	5	4	1	0	0	1	0.51	3
1528	44	1	1	0	0	0	1	0.51	3
1529	32	2	4	2	0	0	1	0.64	2
1530	112	3	1	0	0	0	1	0.51	3
1531	47	5	3	2	0	0	1	0.64	2
1532	84	4	1	2	0	0	1	0.64	2
1533	63	3	4	1	0	0	1	0.51	3
1534	108	2	1	2	0	0	1	0.64	2
1535	81	2	2	2	0	0	1	0.64	2
1536	59	1	3	2	0	0	1	0.64	2
1537	54	3	3	1	0	0	1	0.51	3
1538	119	3	4	0	0	0	1	0.51	3
1539	93	5	4	1	0	0	1	0.51	3
1540	79	3	1	1	0	1	1	0.51	3
1541	91	3	3	2	0	0	1	0.64	2
1542	75	2	1	2	0	0	1	0.64	2
1543	61	3	3	2	0	0	1	0.64	2
1544	66	1	4	2	0	0	1	0.64	2
1545	74	3	1	2	0	0	1	0.64	2
1546	31	5	5	0	0	0	1	0.51	3
1547	82	2	2	0	0	0	1	0.51	3
1548	43	4	5	2	0	0	1	0.64	2
1549	39	3	3	0	0	0	1	0.51	3
1550	85	1	5	0	0	0	1	0.51	3
1551	66	5	1	2	0	0	1	0.64	2
1552	65	2	1	2	0	0	1	0.64	2
1553	37	3	5	2	0	0	1	0.64	2
1554	63	5	5	0	0	0	1	0.51	3
1555	64	3	5	2	0	0	1	0.64	2
1556	49	5	1	0	0	0	1	0.51	3
1557	62	1	4	2	0	0	1	0.64	2
1558	42	1	4	2	0	0	1	0.64	2
1559	35	4	3	0	0	0	1	0.51	3
1560	112	5	2	1	0	1	1	0.51	3
1561	98	2	4	2	0	0	1	0.64	2
1562	82	1	3	1	0	0	1	0.51	3
1563	34	2	1	2	0	0	1	0.64	2
1564	62	3	1	1	0	0	1	0.51	3
1565	37	5	4	0	0	0	1	0.51	3
1566	54	5	4	2	0	0	1	0.64	2
1567	43	3	3	2	0	0	1	0.64	2
1568	100	5	5	0	0	0	1	0.51	3
1569	50	4	4	2	0	0	1	0.64	2
1570	76	4	1	0	0	0	1	0.51	3
1571	84	1	5	0	0	0	1	0.51	3
1572	101	2	1	2	0	0	1	0.64	2
1573	76	1	2	2	0	0	1	0.64	2
1574	93	4	4	2	0	0	1	0.64	2
1575	110	4	2	2	0	0	1	0.64	2
1576	85	1	5	2	0	0	1	0.64	2
1577	88	4	4	0	0	0	1	0.51	3
1578	70	2	1	0	0	0	1	0.51	3
1579	51	3	4	2	0	0	1	0.64	2
1580	115	4	2	1	0	1	1	0.51	3
1581	59	3	5	0	0	0	1	0.51	3
1582	58	4	2	2	0	0	1	0.64	2
1583	119	5	4	2	0	0	1	0.64	2
1584	111	3	4	2	0	0	1	0.64	2
1585	84	3	4	2	0	0	1	0.64	2
1586	72	2	2	2	0	0	1	0.64	2
1587	121	2	2	2	0	0	1	0.64	2
1588	67	3	4	2	0	0	1	0.64	2
1589	102	3	1	0	0	0	1	0.51	3
1590	29	2	3	0	0	0	1	0.51	3
1591	79	1	5	0	0	0	1	0.51	3
1592	115	3	5	2	0	0	1	0.64	2
1593	99	4	3	2	0	0	1	0.64	2
1594	81	1	1	2	0	0	1	0.64	2
1595	59	5	4	2	0	0	1	0.64	2
1596	45	1	2	2	0	0	1	0.64	2
1597	78	2	5	2	0	0	1	0.64	2
1598	83	5	1	2	0	0	1	0.64	2
1599	35	5	2	1	0	0	1	0.51	3
1600	43	4	2	1	0	1	1	0.51	3
1601	34	5	2	2	0	0	1	0.64	2
1602	58	4	5	2	0	0	1	0.64	2
1603	77	2	5	2	0	0	1	0.64	2
1604	93	2	2	2	0	0	1	0.64	2
1605	64	4	2	2	0	0	1	0.64	2
1606	55	2	4	1	0	0	1	0.51	3
1607	81	2	4	0	0	0	1	0.51	3
1608	43	2	2	0	0	0	1	0.51	3
1609	63	2	4	2	0	0	1	0.64	2
1610	115	3	5	0	0	0	1	0.51	3
1611	110	3	3	0	0	0	1	0.51	3
1612	84	5	4	2	0	0	1	0.64	2
1613	54	5	5	2	0	0	1	0.64	2
1614	69	4	5	2	0	0	1	0.64	2
1615	111	5	3	2	0	0	1	0.64	2
1616	81	4	4	2	0	0	1	0.64	2
1617	60	3	3	2	0	0	1	0.64	2
1618	105	2	1	2	0	0	1	0.64	2
1619	97	3	3	2	0	0	1	0.64	2
1620	65	3	3	1	0	1	1	0.51	3
1621	121	2	2	0	0	0	1	0.51	3
1622	117	5	5	2	0	0	1	0.64	2
1623	91	5	3	0	0	0	1	0.51	3
1624	106	5	5	0	0	0	1	0.51	3
1625	114	5	3	2	0	0	1	0.64	2
1626	72	2	1	2	0	0	1	0.64	2
1627	54	2	4	0	0	0	1	0.51	3
1628	87	5	2	1	0	0	1	0.51	3
1629	63	5	1	2	0	0	1	0.64	2
1630	120	5	2	0	0	0	1	0.51	3
1631	74	2	1	2	0	0	1	0.64	2
1632	55	5	3	0	0	0	1	0.51	3
1633	85	2	2	0	0	0	1	0.51	3
1634	108	3	5	0	0	0	1	0.51	3
1635	43	5	1	2	0	0	1	0.64	2
1636	31	2	4	2	0	0	1	0.64	2
1637	45	1	5	2	0	0	1	0.64	2
1638	111	2	1	2	0	0	1	0.64	2
1639	120	3	5	2	0	0	1	0.64	2
1640	49	5	4	1	0	1	1	0.51	3
1641	70	1	4	1	0	0	1	0.51	3
1642	102	5	2	0	0	0	1	0.51	3
1643	94	3	4	2	0	0	1	0.64	2
1644	69	3	4	2	0	0	1	0.64	2
1645	109	3	4	0	0	0	1	0.51	3
1646	34	2	4	0	0	0	1	0.51	3
1647	43	4	3	0	0	0	1	0.51	3
1648	98	1	3	0	0	0	1	0.51	3
1649	69	2	1	2	0	0	1	0.64	2
1650	42	1	4	0	0	0	1	0.51	3
1651	54	5	3	2	0	0	1	0.64	2
1652	66	4	1	0	0	0	1	0.51	3
1653	91	4	5	2	0	0	1	0.64	2
1654	96	3	5	2	0	0	1	0.64	2
1655	62	4	4	2	0	0	1	0.64	2
1656	88	2	5	2	0	0	1	0.64	2
1657	90	2	3	2	0	0	1	0.64	2
1658	77	1	3	2	0	0	1	0.64	2
1659	101	4	1	0	0	0	1	0.51	3
1660	120	1	3	1	0	1	1	0.51	3
1661	45	5	3	2	0	0	1	0.64	2
1662	61	4	5	0	0	0	1	0.51	3
1663	47	3	4	2	0	0	1	0.64	2
1664	93	3	4	0	0	0	1	0.51	3
1665	79	4	4	2	0	0	1	0.64	2
1666	115	5	4	2	0	0	1	0.64	2
1667	86	2	1	1	0	0	1	0.51	3
1668	108	2	2	2	0	0	1	0.64	2
1669	117	4	4	2	0	0	1	0.64	2
1670	73	1	5	0	0	0	1	0.51	3
1671	84	5	2	2	0	0	1	0.64	2
1672	113	5	5	2	0	0	1	0.64	2
1673	111	1	4	2	0	0	1	0.64	2
1674	96	2	3	2	0	0	1	0.64	2
1675	83	5	3	2	0	0	1	0.64	2
1676	28	4	1	0	0	0	1	0.51	3
1677	112	2	3	2	0	0	1	0.64	2
1678	43	1	1	2	0	0	1	0.64	2
1679	115	1	3	0	0	0	1	0.51	3
1680	102	1	5	1	0	1	1	0.51	3
1681	89	4	4	2	0	0	1	0.64	2
1682	90	5	5	2	0	0	1	0.64	2
1683	62	3	1	2	0	0	1	0.64	2
1684	77	5	4	2	0	0	1	0.64	2
1685	103	5	3	0	0	0	1	0.51	3
1686	37	4	5	2	0	0	1	0.64	2
1687	87	3	2	0	0	0	1	0.51	3
1688	85	2	2	2	0	0	1	0.64	2
1689	86	5	3	2	0	0	1	0.64	2
1690	105	1	1	0	0	0	1	0.51	3
1691	85	3	2	2	0	0	1	0.64	2
1692	54	5	4	0	0	0	1	0.51	3
1693	93	2	3	2	0	0	1	0.64	2
1694	66	2	5	0	0	0	1	0.51	3
1695	117	2	3	2	0	0	1	0.64	2
1696	40	2	4	2	0	0	1	0.64	2
1697	58	2	2	2	0	0	1	0.64	2
1698	105	4	5	2	0	0	1	0.64	2
1699	34	3	2	2	0	0	1	0.64	2
1700	63	2	2	1	0	1	1	0.51	3
1701	58	4	5	2	0	0	1	0.64	2
1702	71	2	3	2	0	0	1	0.64	2
1703	83	2	3	2	0	0	1	0.64	2
1704	80	4	4	0	0	0	1	0.51	3
1705	36	5	1	2	0	0	1	0.64	2
1706	86	3	1	2	0	0	1	0.64	2
1707	109	1	5	0	0	0	1	0.51	3
1708	111	2	1	2	0	0	1	0.64	2
1709	112	5	3	0	0	0	1	0.51	3
1710	54	5	5	0	0	0	1	0.51	3
1711	73	1	1	0	0	0	1	0.51	3
1712	55	3	5	0	0	0	1	0.51	3
1713	112	1	5	0	0	0	1	0.51	3
1714	100	3	2	0	0	0	1	0.51	3
1715	28	5	5	2	0	0	1	0.64	2
1716	43	1	2	0	0	0	1	0.51	3
1717	91	4	2	2	0	0	1	0.64	2
1718	61	1	4	0	0	0	1	0.51	3
1719	121	1	4	2	0	0	1	0.64	2
1720	32	2	4	1	0	1	1	0.51	3
1721	61	4	5	2	0	0	1	0.64	2
1722	107	5	3	0	0	0	1	0.51	3
1723	118	5	1	1	0	0	1	0.51	3
1724	90	4	5	0	0	0	1	0.51	3
1725	49	1	4	0	0	0	1	0.51	3
1726	33	1	2	2	0	0	1	0.64	2
1727	40	3	3	0	0	0	1	0.51	3
1728	60	2	3	0	0	0	1	0.51	3
1729	54	2	4	0	0	0	1	0.51	3
1730	81	3	4	0	0	0	1	0.51	3
1731	76	1	3	2	0	0	1	0.64	2
1732	42	2	5	2	0	0	1	0.64	2
1733	63	4	2	2	0	0	1	0.64	2
1734	102	4	2	2	0	0	1	0.64	2
1735	95	3	3	2	0	0	1	0.64	2
1736	54	2	3	2	0	0	1	0.64	2
1737	60	3	4	0	0	0	1	0.51	3
1738	96	4	5	2	0	0	1	0.64	2
1739	73	5	1	2	0	0	1	0.64	2
1740	92	3	5	1	0	1	1	0.51	3
1741	44	5	2	2	0	0	1	0.64	2
1742	87	5	1	2	0	0	1	0.64	2
1743	82	1	1	2	0	0	1	0.64	2
1744	62	2	3	0	0	0	1	0.51	3
1745	121	1	3	2	0	0	1	0.64	2
1746	29	4	2	0	0	0	1	0.51	3
1747	119	4	4	2	0	0	1	0.64	2
1748	107	2	5	2	0	0	1	0.64	2
1749	64	5	5	0	0	0	1	0.51	3
1750	52	5	2	0	0	0	1	0.51	3
1751	34	2	1	2	0	0	1	0.64	2
1752	82	2	5	2	0	0	1	0.64	2
1753	76	1	1	2	0	0	1	0.64	2
1754	46	1	2	0	0	0	1	0.51	3
1755	44	2	2	2	0	0	1	0.64	2
1756	119	1	3	1	0	0	1	0.51	3
1757	69	3	5	2	0	0	1	0.64	2
1758	41	4	4	0	0	0	1	0.51	3
1759	97	3	5	2	0	0	1	0.64	2
1760	121	3	1	1	0	1	1	0.51	3
1761	120	4	1	2	0	0	1	0.64	2
1762	76	2	1	0	0	0	1	0.51	3
1763	111	1	5	0	0	0	1	0.51	3
1764	67	2	5	0	0	0	1	0.51	3
1765	88	4	1	2	0	0	1	0.64	2
1766	74	3	5	1	0	0	1	0.51	3
1767	89	5	2	0	0	0	1	0.51	3
1768	102	5	2	2	0	0	1	0.64	2
1769	71	3	1	1	0	0	1	0.51	3
1770	31	1	3	0	0	0	1	0.51	3
1771	69	2	2	2	0	0	1	0.64	2
1772	44	4	5	2	0	0	1	0.64	2
1773	46	3	5	2	0	0	1	0.64	2
1774	64	2	1	2	0	0	1	0.64	2
1775	116	2	1	0	0	0	1	0.51	3
1776	58	1	3	2	0	0	1	0.64	2
1777	91	3	5	0	0	0	1	0.51	3
1778	54	2	1	0	0	0	1	0.51	3
1779	72	1	5	2	0	0	1	0.64	2
1780	48	1	3	1	0	1	1	0.51	3
1781	71	1	1	2	0	0	1	0.64	2
1782	33	3	2	2	0	0	1	0.64	2
1783	67	1	4	2	0	0	1	0.64	2
1784	76	5	2	2	0	0	1	0.64	2
1785	34	2	2	2	0	0	1	0.64	2
1786	88	4	1	2	0	0	1	0.64	2
1787	101	3	5	2	0	0	1	0.64	2
1788	79	2	1	2	0	0	1	0.64	2
1789	53	4	1	2	0	0	1	0.64	2
1790	56	2	1	0	0	0	1	0.51	3
1791	71	3	4	0	0	0	1	0.51	3
1792	120	2	4	2	0	0	1	0.64	2
1793	109	5	3	2	0	0	1	0.64	2
1794	46	4	3	0	0	0	1	0.51	3
1795	65	5	5	2	0	0	1	0.64	2
1796	105	1	3	0	0	0	1	0.51	3
1797	61	2	5	2	0	0	1	0.64	2
1798	66	3	1	2	0	0	1	0.64	2
1799	66	2	3	0	0	0	1	0.51	3
1800	70	3	1	1	0	1	1	0.51	3
1801	93	3	2	0	0	0	1	0.51	3
1802	109	5	5	2	0	0	1	0.64	2
1803	64	2	4	2	0	0	1	0.64	2
1804	104	1	5	2	0	0	1	0.64	2
1805	44	1	4	2	0	0	1	0.64	2
1806	45	5	1	2	0	0	1	0.64	2
1807	38	5	1	2	0	0	1	0.64	2
1808	75	2	4	0	0	0	1	0.51	3
1809	103	2	5	2	0	0	1	0.64	2
1810	48	2	4	0	0	0	1	0.51	3
1811	35	4	1	2	0	0	1	0.64	2
1812	60	5	5	2	0	0	1	0.64	2
1813	97	2	5	0	0	0	1	0.51	3
1814	111	5	2	2	0	0	1	0.64	2
1815	92	1	3	2	0	0	1	0.64	2
1816	82	1	4	0	0	0	1	0.51	3
1817	111	1	2	2	0	0	1	0.64	2
1818	58	5	1	2	0	0	1	0.64	2
1819	98	5	2	2	0	0	1	0.64	2
1820	62	3	1	1	0	1	1	0.51	3
1821	41	3	3	2	0	0	1	0.64	2
1822	38	5	5	2	0	0	1	0.64	2
1823	45	3	5	2	0	0	1	0.64	2
1824	109	3	2	2	0	0	1	0.64	2
1825	38	5	1	2	0	0	1	0.64	2
1826	59	4	2	0	0	0	1	0.51	3
1827	32	4	3	0	0	0	1	0.51	3
1828	48	5	4	0	0	0	1	0.51	3
1829	28	1	1	0	0	0	1	0.51	3
1830	39	2	2	0	0	0	1	0.51	3
1831	32	1	5	0	0	0	1	0.51	3
1832	79	1	5	0	0	0	1	0.51	3
1833	28	4	5	2	0	0	1	0.64	2
1834	104	2	1	0	0	0	1	0.51	3
1835	74	1	4	2	0	0	1	0.64	2
1836	64	3	1	0	0	0	1	0.51	3
1837	112	5	2	2	0	0	1	0.64	2
1838	116	3	2	0	0	0	1	0.51	3
1839	71	1	2	2	0	0	1	0.64	2
1840	64	2	4	1	0	1	1	0.51	3
1841	114	5	3	2	0	0	1	0.64	2
1842	119	2	5	0	0	0	1	0.51	3
1843	117	5	4	0	0	0	1	0.51	3
1844	46	5	1	2	0	0	1	0.64	2
1845	79	5	5	2	0	0	1	0.64	2
1846	61	4	2	2	0	0	1	0.64	2
1847	112	5	2	2	0	0	1	0.64	2
1848	101	1	3	2	0	0	1	0.64	2
1849	80	1	3	0	0	0	1	0.51	3
1850	54	1	3	0	0	0	1	0.51	3
1851	30	3	2	2	0	0	1	0.64	2
1852	56	2	2	0	0	0	1	0.51	3
1853	72	4	3	2	0	0	1	0.64	2
1854	82	2	5	2	0	0	1	0.64	2
1855	84	1	1	0	0	0	1	0.51	3
1856	89	4	5	2	0	0	1	0.64	2
1857	101	5	4	2	0	0	1	0.64	2
1858	45	5	4	2	0	0	1	0.64	2
1859	78	1	3	2	0	0	1	0.64	2
1860	112	1	3	1	0	1	1	0.51	3
1861	38	3	1	2	0	0	1	0.64	2
1862	47	4	3	1	0	0	1	0.51	3
1863	99	1	2	1	0	0	1	0.51	3
1864	108	4	4	1	0	0	1	0.51	3
1865	65	1	1	1	0	0	1	0.51	3
1866	105	1	3	0	0	0	1	0.51	3
1867	87	5	3	2	0	0	1	0.64	2
1868	31	2	1	1	0	0	1	0.51	3
1869	102	5	3	2	0	0	1	0.64	2
1870	109	1	3	0	0	0	1	0.51	3
1871	74	1	1	2	0	0	1	0.64	2
1872	119	1	4	1	0	0	1	0.51	3
1873	114	4	4	2	0	0	1	0.64	2
1874	35	5	1	0	0	0	1	0.51	3
1875	57	2	5	0	0	0	1	0.51	3
1876	72	2	1	2	0	0	1	0.64	2
1877	37	4	5	2	0	0	1	0.64	2
1878	63	5	5	2	0	0	1	0.64	2
1879	40	2	2	2	0	0	1	0.64	2
1880	85	1	1	1	0	1	1	0.51	3
1881	72	5	1	0	0	0	1	0.51	3
1882	49	4	4	0	0	0	1	0.51	3
1883	52	3	4	0	0	0	1	0.51	3
1884	100	3	5	2	0	0	1	0.64	2
1885	58	5	4	0	0	0	1	0.51	3
1886	93	5	3	0	0	0	1	0.51	3
1887	42	3	3	2	0	0	1	0.64	2
1888	98	2	3	0	0	0	1	0.51	3
1889	41	2	1	0	0	0	1	0.51	3
1890	38	5	4	0	0	0	1	0.51	3
1891	52	3	4	0	0	0	1	0.51	3
1892	115	2	5	0	0	0	1	0.51	3
1893	51	3	2	0	0	0	1	0.51	3
1894	96	2	4	2	0	0	1	0.64	2
1895	118	2	4	2	0	0	1	0.64	2
1896	72	4	4	0	0	0	1	0.51	3
1897	90	5	3	2	0	0	1	0.64	2
1898	83	5	3	2	0	0	1	0.64	2
1899	97	4	2	2	0	0	1	0.64	2
1900	67	1	5	1	0	1	1	0.51	3
1901	60	1	1	1	0	0	1	0.51	3
1902	98	2	1	0	0	0	1	0.51	3
1903	65	5	3	2	0	0	1	0.64	2
1904	64	4	2	2	0	0	1	0.64	2
1905	39	5	5	0	0	0	1	0.51	3
1906	89	1	2	0	0	0	1	0.51	3
1907	36	2	5	2	0	0	1	0.64	2
1908	78	2	1	2	0	0	1	0.64	2
1909	43	3	4	1	0	0	1	0.51	3
1910	57	4	3	0	0	0	1	0.51	3
1911	60	1	4	0	0	0	1	0.51	3
1912	76	5	2	2	0	0	1	0.64	2
1913	34	5	5	2	0	0	1	0.64	2
1914	74	2	5	0	0	0	1	0.51	3
1915	104	2	2	2	0	0	1	0.64	2
1916	80	3	4	2	0	0	1	0.64	2
1917	70	2	2	2	0	0	1	0.64	2
1918	69	1	4	2	0	0	1	0.64	2
1919	46	4	4	2	0	0	1	0.64	2
1920	47	5	3	1	0	1	1	0.51	3
1921	60	3	1	2	0	0	1	0.64	2
1922	63	1	1	0	0	0	1	0.51	3
1923	91	1	4	2	0	0	1	0.64	2
1924	107	2	1	2	0	0	1	0.64	2
1925	58	3	3	0	0	0	1	0.51	3
1926	110	2	3	0	0	0	1	0.51	3
1927	113	1	4	2	0	0	1	0.64	2
1928	104	3	3	2	0	0	1	0.64	2
1929	57	3	1	2	0	0	1	0.64	2
1930	46	2	4	0	0	0	1	0.51	3
1931	70	4	1	2	0	0	1	0.64	2
1932	44	4	5	2	0	0	1	0.64	2
1933	85	1	3	0	0	0	1	0.51	3
1934	77	3	4	2	0	0	1	0.64	2
1935	102	1	2	2	0	0	1	0.64	2
1936	99	4	2	2	0	0	1	0.64	2
1937	70	1	3	2	0	0	1	0.64	2
1938	112	5	1	2	0	0	1	0.64	2
1939	114	1	1	2	0	0	1	0.64	2
1940	102	2	5	1	0	1	1	0.51	3
1941	115	5	3	2	0	0	1	0.64	2
1942	51	2	1	2	0	0	1	0.64	2
1943	71	1	5	2	0	0	1	0.64	2
1944	72	3	4	2	0	0	1	0.64	2
1945	69	4	5	0	0	0	1	0.51	3
1946	63	2	2	2	0	0	1	0.64	2
1947	34	5	3	0	0	0	1	0.51	3
1948	107	2	1	2	0	0	1	0.64	2
1949	69	3	4	2	0	0	1	0.64	2
1950	112	1	5	0	0	0	1	0.51	3
1951	67	3	5	0	0	0	1	0.51	3
1952	51	3	3	2	0	0	1	0.64	2
1953	51	1	1	0	0	0	1	0.51	3
1954	53	4	1	2	0	0	1	0.64	2
1955	110	5	5	2	0	0	1	0.64	2
1956	74	5	5	2	0	0	1	0.64	2
1957	40	1	1	2	0	0	1	0.64	2
1958	35	4	4	0	0	0	1	0.51	3
1959	57	5	1	2	0	0	1	0.64	2
1960	117	1	3	1	0	1	1	0.51	3
1961	98	3	3	0	0	0	1	0.51	3
1962	119	5	4	2	0	0	1	0.64	2
1963	29	4	4	0	0	0	1	0.51	3
1964	89	5	4	2	0	0	1	0.64	2
1965	35	2	5	2	0	0	1	0.64	2
1966	30	4	5	0	0	0	1	0.51	3
1967	108	5	5	0	0	0	1	0.51	3
1968	58	1	1	2	0	0	1	0.64	2
1969	28	2	1	0	0	0	1	0.51	3
1970	97	5	3	0	0	0	1	0.51	3
1971	57	5	3	1	0	0	1	0.51	3
1972	37	4	1	2	0	0	1	0.64	2
1973	46	5	3	2	0	0	1	0.64	2
1974	90	4	3	2	0	0	1	0.64	2
1975	101	4	2	2	0	0	1	0.64	2
1976	31	2	1	0	0	0	1	0.51	3
1977	42	2	3	1	0	0	1	0.51	3
1978	79	3	5	0	0	0	1	0.51	3
1979	114	1	3	2	0	0	1	0.64	2
1980	85	3	4	1	0	1	1	0.51	3
1981	49	5	5	0	0	0	1	0.51	3
1982	89	3	2	2	0	0	1	0.64	2
1983	77	2	2	0	0	0	1	0.51	3
1984	117	3	1	2	0	0	1	0.64	2
1985	81	5	3	2	0	0	1	0.64	2
1986	59	5	5	2	0	0	1	0.64	2
1987	67	4	2	2	0	0	1	0.64	2
1988	49	4	2	2	0	0	1	0.64	2
1989	34	1	4	2	0	0	1	0.64	2
1990	34	2	5	0	0	0	1	0.51	3
1991	68	1	3	2	0	0	1	0.64	2
1992	43	4	5	1	0	0	1	0.51	3
1993	91	4	2	0	0	0	1	0.51	3
1994	89	2	4	0	0	0	1	0.51	3
1995	64	4	2	2	0	0	1	0.64	2
1996	106	5	2	2	0	0	1	0.64	2
1997	102	1	1	2	0	0	1	0.64	2
1998	31	3	1	2	0	0	1	0.64	2
1999	78	4	4	2	0	0	1	0.64	2
[truncated: 8,001 more rows]

## Sheet: knowledge point
KnowledgePointId	Zhao	Qian	Sun
1	1	0	0
2	0	0	1
3	0	0	1
4	1	1	1
5	1	0	1
6	0	0	1
7	1	1	1
8	1	0	1
9	0	1	0
10	1	0	0
11	1	1	1
12	1	1	0
13	1	0	0
14	1	0	1
15	1	0	0
16	0	0	1
17	0	1	0
18	1	0	0
19	0	0	1
20	0	0	1
21	0	0	0
22	1	1	0
23	1	1	0
24	1	1	0
25	1	1	1
26	0	1	1
27	1	0	0
28	1	0	0
29	0	0	0
30	1	1	1
31	0	1	0
32	1	0	0
33	0	1	0
34	0	1	0
35	0	0	0
36	1	1	0
37	0	0	0
38	1	1	1
39	1	1	0
40	1	1	0
41	0	1	0
42	1	1	0
43	1	0	0
44	1	1	0
45	0	1	1
46	0	1	1
47	1	0	1
48	1	1	1
49	1	1	0
50	1	1	0
51	1	1	0
52	1	0	0
53	0	1	0
54	1	0	0
55	0	0	0
56	1	1	1
57	1	0	1
58	0	1	0
59	1	0	0
60	1	0	1
61	0	0	0
62	1	1	1
63	1	0	0
64	0	0	0
65	1	0	1
66	1	0	0
67	1	1	1
68	1	0	0
69	0	0	0
70	1	1	0
71	0	0	0
72	0	0	0
73	0	0	0
74	1	0	0
75	1	1	0
76	1	1	0
77	1	0	1
78	1	0	0
79	1	0	0
80	1	0	0
81	0	0	0
82	1	1	0
83	1	0	0
84	0	1	0
85	1	0	0
86	0	0	0
87	0	0	1
88	1	0	1
89	0	0	0
90	1	0	0
91	0	0	0
92	1	0	1
93	1	1	0
94	0	1	0
95	1	1	0
96	0	0	0
97	1	1	0
98	0	1	0
99	1	0	1
100	0	1	0
101	0	0	0
102	1	0	1
103	1	0	1
104	1	1	0
105	0	0	1
106	1	1	0
107	0	0	0
108	1	1	0
109	0	0	0
110	1	0	0
111	1	0	0
112	1	0	0
113	1	1	1
114	1	1	1
115	0	0	0
116	1	0	1
117	1	0	0
118	0	0	0
119	1	1	1
120	1	0	0
121	1	0	1
