# Supplementary material for: Digital case-based learning system in school
Source: PLoS One. 2017 Nov 6;12(11):e0187641. doi: 10.1371/journal.pone.0187641 (PMC5673172; doi:10.1371/journal.pone.0187641)
Supplement: S3 File — (XLS) [file pone.0187641.s003.xls]

## Sheet: experiments
non-master						usage degree						averagedif						averagedis						time
	(dif,dis)	ipga	traditon				(dif,dis)	ipga	traditon				(dif,dis)	ipga	traditon				(dif,dis)	ipga	traditon				(dif,dis)	ipga	traditon
user zhao	(1,1)	121	115	6		user zhao	(1,1)	0.61715	0.6075	0.00965		user zhao	(1,1)	2.565	2.58	-0.0015		user zhao	(1,1)	2.6	2.51	0.009		user zhao	(1,1)	12806.9	1724.5	11082.4
	(2,2)	127	96	31			(2,2)	0.60205	0.6028	-0.00075			(2,2)	2.56	2.505	0.0055			(2,2)	2.575	2.635	-0.006			(2,2)	760	1194.6	-434.6
	(3,3)	129	106	23			(3,3)	0.60345	0.6101	-0.00665			(3,3)	2.98	3.01	-0.003			(3,3)	2.67	3.005	-0.0335			(3,3)	758.9	1229.4	-470.5
	(4,4)	127	114	13			(4,4)	0.6051	0.6192	-0.0141			(4,4)	3.565	3.6	-0.0035			(4,4)	3.315	3.465	-0.015			(4,4)	763	1140.7	-377.7
	(5,5)	122	112	10			(5,5)	0.61785	0.6211	-0.00325			(5,5)	3.4	3.58	-0.018			(5,5)	3.405	3.49	-0.0085			(5,5)	753.7	2453.6	-1699.9
user qian	(1,1)	124	83	41		user qian	(1,1)	0.61625	0.6106	0.00565		user qian	(1,1)	2.68	2.49	0.019		user qian	(1,1)	2.785	2.62	0.0165		user qian	(1,1)	752.9	1236.8	-483.9
	(2,2)	114	89	25			(2,2)	0.61885	0.6191	-0.00025			(2,2)	2.66	2.625	0.0035			(2,2)	2.7	2.465	0.0235			(2,2)	766.6	1208.6	-442
	(3,3)	119	80	39			(3,3)	0.6045	0.59735	0.00715			(3,3)	3.1	3.025	0.0075			(3,3)	2.825	3.03	-0.0205			(3,3)	780.8	1301.7	-520.9
	(4,4)	114	87	27			(4,4)	0.6124	0.60675	0.00565			(4,4)	3.435	3.335	0.01			(4,4)	3.18	3.625	-0.0445			(4,4)	757.5	1290.9	-533.4
	(5,5)	111	82	29			(5,5)	0.61255	0.6115	0.00105			(5,5)	3.315	3.405	-0.009			(5,5)	3.17	3.575	-0.0405			(5,5)	753.7	1230.9	-477.2
user sun	(1,1)	116	73	43		user sun	(1,1)	0.6282	0.61815	0.01005		user sun	(1,1)	2.775	2.62	0.0155		user sun	(1,1)	2.805	2.47	0.0335		user sun	(1,1)	758	1282.9	-524.9
	(2,2)	121	79	42			(2,2)	0.61395	0.6094	0.00455			(2,2)	2.855	2.535	0.032			(2,2)	2.815	2.52	0.0295			(2,2)	755.7	1286	-530.3
	(3,3)	118	88	30			(3,3)	0.61295	0.61505	-0.0021			(3,3)	3.025	2.97	0.0055			(3,3)	2.81	3	-0.019			(3,3)	757.9	1275.8	-517.9
	(4,4)	111	88	23			(4,4)	0.6138	0.6103	0.0035			(4,4)	3.195	3.39	-0.0195			(4,4)	3.285	3.48	-0.0195			(4,4)	766.3	1338.9	-572.6
	(5,5)	114	73	41			(5,5)	0.6206	0.60125	0.01935			(5,5)	3.08	3.44	-0.036			(5,5)	3.24	3.425	-0.0185			(5,5)	747.8	1448.9	-701.1
master knowledge point percentage
	master	total knowledge point	percentage
user zhao	44	121	0.363636
user qian	71	121	0.586777
user sun	82	121	0.677686
